# Supplementary material for: Lipidomics Indicates the Hepatotoxicity Effects of EtOAc Extract of Rhizoma Paridis
Source: Front Pharmacol. 2022 Feb 8;13:799512. doi: 10.3389/fphar.2022.799512 (PMC8861452; doi:10.3389/fphar.2022.799512)
Supplement: Supplementary file 2 [file DataSheet2.xlsx]

## Sheet: Sheet1
Metabolite	Metab ID	Formula	VIP_pred_OPLS-DA	VIP_PLS-DA	FC(AcOEtE/Control)	P_value	FDR	Control1	Control2	Control3	Control4	Control5	Control6	AcOEtE1	AcOEtE2	AcOEtE3	AcOEtE4	AcOEtE5	AcOEtE6	Retention time	ID	mode	formula	M/Z
AcCa(17:0)	metab_265	C24 H48 O4 N1	1.30947	1.34215	1.02037	0.02104	0.09594	7.5448	7.5526	7.7389	7.6859	7.7189	7.7002	7.913	7.6541	7.7006	7.8801	7.8245	7.9086	1.96232	pos_267	pos	C24 H48 O4 N1	414.358
AcCa(22:4)	metab_808	C29 H50 O4 N1	1.44475	1.38146	0.977317	0.003324	0.02269	6.4999	6.6081	6.7086	6.6936	6.6878	6.7465	6.5385	6.5079	6.5104	6.4361	6.5038	6.5383	1.66965	pos_810	pos	C29 H50 O4 N1	476.373
BiotinylPE(17:0/19:0)	metab_1940	C51 H95 O10 N3 S1 P1	3.49148	3.38955	0.814425	1.514e-05	0.0001935	5.0201	4.7222	5.3142	5.3021	5.5038	5.4968	4.2109	4.2211	4.297	4.2979	4.2501	4.2634	2.23406	neg_587	neg	C51 H95 O10 N3 S1 P1	972.648
BisMeLPA(33:0)	metab_545	C38 H78 O7 N0 P1	2.25799	2.19086	0.942949	0.0001422	0.001713	5.8305	5.7887	6.0227	5.9748	5.9265	5.9016	5.4806	5.5175	5.5594	5.4749	5.7557	5.6327	3.19049	pos_547	pos	C38 H78 O7 N0 P1	677.548
BisMePA(10:1e/6:0)	metab_544	C23 H49 O7 N1 P1	2.72389	2.6677	0.94524	4.889e-07	8.16e-05	8.312	8.2709	8.365	8.4112	8.4913	8.4399	7.9018	7.8293	7.9362	7.9225	7.9934	7.9534	1.46012	pos_546	pos	C23 H49 O7 N1 P1	482.324
BisMePA(12:1e/6:0)	metab_142	C23 H49 O7 N1 P1	2.45357	2.39802	0.959233	6.777e-07	8.16e-05	9.0487	9.0421	9.1317	9.1516	9.1866	9.1869	8.6822	8.6961	8.7845	8.758	8.8015	8.795	2.67192	pos_143	pos	C23 H49 O7 N1 P1	482.324
BisMePA(16:0/22:5)	metab_736	C43 H79 O8 N1 P1	1.48331	1.4602	0.979326	0.001879	0.01504	7.6054	7.589	7.6761	7.6598	7.5265	7.5089	7.5319	7.4937	7.3695	7.4158	7.4153	7.3959	4.94213	pos_738	pos	C43 H79 O8 N1 P1	768.554
BisMePA(20:5/20:4)	metab_861	C45 H75 O8 N1 P1	1.498	1.46385	1.0204	0.00447	0.02894	8.6362	8.6386	8.65	8.6654	8.595	8.5787	8.9327	8.7493	8.6683	8.8781	8.6943	8.898	5.78649	pos_863	pos	C45 H75 O8 N1 P1	788.522
CarE(18:0+O)	metab_826	C25 H50 O5 N1	1.47543	1.47261	1.0215	0.0002382	0.002732	7.1312	7.175	7.1687	7.1502	7.1253	7.2261	7.3888	7.3829	7.3124	7.2479	7.2758	7.2967	1.73827	pos_828	pos	C25 H50 O5 N1	444.368
Cer(d17:1/24:1)	metab_712	C41 H78 O2 N1	1.18542	1.21975	1.01402	0.004182	0.02736	8.1152	8.1584	8.2926	8.1662	8.2248	8.2497	8.3324	8.3209	8.2601	8.281	8.3612	8.3388	9.35467	pos_714	pos	C41 H78 O2 N1	616.603
Cer(d18:0/24:0+O)	metab_803	C42 H86 O4 N1	1.19204	1.19819	0.984819	0.004787	0.03082	7.8153	7.7502	7.6916	7.6808	7.8768	7.8254	7.6474	7.6563	7.6565	7.6287	7.6603	7.6801	10.55	pos_805	pos	C42 H86 O4 N1	668.655
Cer(d18:1/16:0+O)	metab_128	C34 H68 O4 N1	1.42936	1.40811	0.97991	0.001354	0.0114	7.5018	7.5204	7.4999	7.5675	7.4742	7.5351	7.2642	7.3244	7.4096	7.491	7.3646	7.3341	5.72702	pos_129	pos	C34 H68 O4 N1	554.514
Cer(d18:1/24:2)	metab_157	C42 H80 O3 N1	1.08477	1.15199	1.01377	0.01547	0.07712	7.9096	7.9233	8.0624	7.9453	8.038	8.0674	8.0329	8.1833	8.0586	8.0758	8.1463	8.1062	9.17888	pos_158	pos	C42 H80 O3 N1	646.613
Cer(d19:1/23:4)	metab_966	C42 H76 O3 N1	1.25943	1.257	1.01752	0.01607	0.079	8.1523	8.1318	8.1163	8.3229	8.1025	8.1314	8.3677	8.1913	8.3794	8.2517	8.2271	8.4011	9.06247	pos_968	pos	C42 H76 O3 N1	642.582
Cer(d19:2/26:2)	metab_656	C45 H84 O3 N1	1.0971	1.07493	1.0112	0.001084	0.009388	7.681	7.6537	7.7043	7.7054	7.667	7.6443	7.751	7.7239	7.7935	7.8204	7.7643	7.7213	11.2791	pos_658	pos	C45 H84 O3 N1	686.645
Cer(t18:0/16:0)	metab_38	C34 H70 O4 N1	1.01188	0.987591	1.01083	0.01732	0.08309	8.1208	8.1428	8.1548	8.1366	8.0681	8.1155	8.1166	8.1372	8.2648	8.2852	8.2191	8.2416	6.51627	pos_39	pos	C34 H70 O4 N1	556.53
Cer(t18:0/16:0+O)	metab_296	C34 H70 O5 N1	1.43261	1.41319	0.983576	9.86e-06	0.0002374	8.0981	8.0809	8.1338	8.0884	8.074	8.1108	7.9639	7.9286	8.0009	8.0085	7.9538	7.9357	5.72634	pos_298	pos	C34 H70 O5 N1	572.525
Cer(t20:1/22:3)	metab_1104	C42 H76 O3 N1	1.32513	1.29832	1.01791	0.008913	0.05062	8.1981	8.1318	8.1163	8.2391	8.1024	8.1313	8.3792	8.1913	8.3793	8.2172	8.227	8.401	9.05349	pos_1106	pos	C42 H76 O3 N1	642.582
CerG2GNAc1(d16:1/16:0)	metab_1623	C52 H95 O18 N2	3.05394	2.97547	0.906953	8.118e-07	6.121e-05	7.6193	7.6192	7.7997	7.7849	7.9354	7.928	6.9612	6.942	7.081	7.0744	7.1385	7.1456	1.79144	neg_270	neg	C52 H95 O18 N2	1035.66
CerG2GNAc1(d18:1/18:0)	metab_1757	C56 H103 O18 N2	3.01513	2.93141	0.89232	5.387e-07	6.033e-05	6.3282	6.358	6.5786	6.5099	6.6422	6.6411	5.7692	5.7237	5.8552	5.8758	5.8674	5.762	2.66573	neg_404	neg	C56 H103 O18 N2	1091.72
CerG2GNAc1(d18:2/18:1)	metab_1895	C56 H99 O18 N2	2.87593	2.80833	0.900484	6.91e-06	0.0001158	6.4457	6.4249	6.6229	6.6147	6.7822	6.7793	5.8633	5.7872	5.9636	6.0498	5.9949	6.0669	1.9022	neg_542	neg	C56 H99 O18 N2	1087.69
ChE(24:5)	metab_427	C51 H86 O2 N1	1.53581	1.51182	1.02503	0.002292	0.01683	7.215	7.0773	7.27	7.1701	7.1232	7.0546	7.368	7.2861	7.2975	7.246	7.3464	7.4433	14.8118	pos_429	pos	C51 H86 O2 N1	744.665
ChE(24:6)	metab_662	C51 H84 O2 N1	1.09084	1.13969	1.01443	0.007319	0.04299	7.1591	7.2743	7.3398	7.3559	7.2698	7.2705	7.4016	7.3609	7.349	7.3551	7.4051	7.4253	14.2285	pos_664	pos	C51 H84 O2 N1	742.65
CL(20:4/20:3/20:0/22:6)	metab_701	C91 H153 O17 P2	1.00215	0.99178	1.00963	0.000702	0.006403	7.5816	7.5861	7.5718	7.6358	7.5835	7.5259	7.6386	7.6544	7.67	7.6573	7.6414	7.66	6.48027	pos_703	pos	C91 H153 O17 P2	1580.06
CL(20:5/20:4/20:4/22:2)	metab_1829	C91 H146 O17 P2	1.05426	1.02655	1.01088	6.373e-06	0.0001144	8.114	8.0916	8.0709	8.0975	8.0804	8.0778	8.1819	8.1854	8.178	8.2053	8.1612	8.1489	5.78173	neg_476	neg	C91 H146 O17 P2	786.502
CL(20:5/20:4/22:4/24:1)	metab_1946	C95 H156 O17 P2	1.76282	1.74173	1.04345	0.0004299	0.002593	6.1785	6.1843	6.1711	6.296	6.2316	6.3583	6.544	6.6178	6.49	6.5914	6.3275	6.4757	5.617	neg_593	neg	C95 H156 O17 P2	815.541
CL(20:5/22:5/22:5/22:6)	metab_1710	C95 H142 O17 P2	1.3144	1.32954	1.01883	7.474e-05	0.0005876	7.7623	7.6886	7.7515	7.7776	7.7784	7.7677	7.9321	7.8546	7.9239	7.936	7.8341	7.9168	5.29069	neg_357	neg	C95 H142 O17 P2	808.487
CL(22:6/18:1/20:0/22:6)	metab_1664	C91 H150 O17 P2	1.17847	1.15671	1.01362	0.000321	0.002034	8.8988	8.9033	8.8873	8.9044	8.8572	8.8695	9.065	9.0621	8.9547	8.9415	9.016	9.0096	6.46094	neg_311	neg	C91 H150 O17 P2	788.518
CL(22:6/20:0/20:4/24:1)	metab_1891	C95 H162 O17 P2	1.09307	1.07933	1.01357	0.000481	0.002727	7.91	7.902	7.8909	7.9061	7.8927	7.8228	8.0236	8.0467	7.9885	8.0084	7.9449	7.953	8.39277	neg_538	neg	C95 H162 O17 P2	818.565
CL(23:0/16:0/18:1/18:1)	metab_1996	C84 H159 O17 P2	1.36951	1.30588	1.02804	0.01217	0.04109	6.8853	6.8969	6.6353	6.8364	6.6348	6.9828	7.054	7.0442	6.9439	7.038	6.9462	6.9913	7.47007	neg_643	neg	C84 H159 O17 P2	1502.11
CL(24:0/16:0/18:1/20:1)	metab_2129	C87 H164 O17 P2	1.23304	1.21711	1.02519	0.02192	0.06455	7.1267	7.1031	7.1496	7.1243	7.0609	7.0735	7.461	7.1607	7.1546	7.4127	7.4063	7.1127	8.36117	neg_776	neg	C87 H164 O17 P2	771.573
CL(24:2/16:0/18:1/20:4)	metab_1834	C87 H154 O17 P2	1.07632	1.23658	1.016	0.01524	0.04868	7.721	7.7417	7.7684	7.7564	7.9309	7.9482	7.941	7.8888	7.9691	7.9433	7.9174	7.959	6.55956	neg_481	neg	C87 H154 O17 P2	766.534
cPA(16:0)	metab_1998	C19 H36 O6 N0 P1	1.59815	1.5599	0.970517	0.0002637	0.001744	7.3559	7.4599	7.4823	7.5119	7.4682	7.494	7.1684	7.1949	7.1473	7.3126	7.3009	7.3297	1.81439	neg_645	neg	C19 H36 O6 N0 P1	391.226
cPA(17:0)	metab_2111	C20 H38 O6 N0 P1	1.95733	1.91196	0.951581	0.0001207	0.0008752	6.7255	6.5234	6.6631	6.6417	6.6474	6.8272	6.2849	6.2655	6.336	6.3291	6.4989	6.3726	2.08263	neg_758	neg	C20 H38 O6 N0 P1	405.241
cPA(18:0)	metab_1729	C21 H40 O6 N0 P1	1.96807	1.90777	0.959634	5.943e-06	0.0001104	7.4914	7.4794	7.6007	7.5852	7.5356	7.4944	7.1604	7.1292	7.2306	7.2519	7.2965	7.2926	2.63721	neg_376	neg	C21 H40 O6 N0 P1	419.257
cPA(18:1)	metab_1923	C21 H38 O6 N0 P1	1.98923	1.92975	0.957773	6.73e-06	0.0001158	7.2784	7.2959	7.439	7.4051	7.3846	7.3895	7.0036	6.9787	7.0114	7.0982	7.1064	7.1248	1.9059	neg_570	neg	C21 H38 O6 N0 P1	417.241
cPA(20:0)	metab_1942	C23 H44 O6 N0 P1	2.25774	2.19547	0.925886	3.258e-05	0.000319	5.532	5.5338	5.6976	5.62	5.5516	5.58	5.0168	5.0727	5.3379	5.2687	5.0948	5.2394	3.633	neg_589	neg	C23 H44 O6 N0 P1	447.288
cPA(22:5)	metab_1609	C25 H38 O6 N0 P1	2.28245	2.23693	0.936402	4.862e-05	0.0004166	6.5521	6.5832	6.7584	6.7656	6.789	6.8373	6.1465	6.1763	6.3083	6.3536	6.3629	6.3748	1.47298	neg_256	neg	C25 H38 O6 N0 P1	465.241
cPA(22:6)	metab_1566	C25 H36 O6 N0 P1	2.11585	2.0691	0.945966	8.399e-05	0.0006333	6.6523	6.7039	6.8925	6.9171	6.9059	6.9027	6.3838	6.3381	6.487	6.5199	6.5231	6.5094	1.31033	neg_213	neg	C25 H36 O6 N0 P1	463.226
DG(17:0/20:5)	metab_940	C40 H72 O5 N1	1.09133	1.06737	0.986424	0.01926	0.09094	7.6982	7.7263	7.7716	7.7851	7.7126	7.7113	7.4877	7.6032	7.6385	7.6121	7.7355	7.695	7.64699	pos_942	pos	C40 H72 O5 N1	646.541
DG(18:0/17:0)	metab_1068	C38 H78 O5 N1	1.30413	1.32468	0.977945	0.0158	0.07795	7.2674	7.3499	7.2649	7.2366	7.4089	7.2722	7.0384	7.0351	7.259	7.3047	7.1476	7.0475	7.673	pos_1070	pos	C38 H78 O5 N1	628.587
DG(18:0/18:3)	metab_631	C39 H71 O5	1.46271	1.46584	0.973273	0.01989	0.0932	7.6118	7.5981	7.4401	7.6817	7.5198	7.4995	7.143	7.2509	7.3681	7.5668	7.4949	7.3113	8.65018	pos_633	pos	C39 H71 O5	619.53
DG(18:0/20:3)	metab_378	C41 H74 O5 Na1	1.25655	1.26033	0.987262	4.992e-05	0.0007263	8.2647	8.2895	8.2516	8.2536	8.1999	8.2013	8.1182	8.1258	8.1409	8.1507	8.1435	8.1496	9.46983	pos_380	pos	C41 H74 O5 Na1	669.543
DG(20:4e/16:0)	metab_570	C39 H70 O4 Na1	1.38209	1.34844	0.982367	0.00139	0.01162	7.7211	7.7068	7.7413	7.7551	7.6515	7.7045	7.6024	7.6229	7.467	7.6007	7.5261	7.6444	7.988	pos_572	pos	C39 H70 O4 Na1	625.517
DG(6:0/10:2)	metab_771	C19 H33 O5	1.84316	1.77289	0.967374	0.0004197	0.004282	6.9164	6.9959	7.0473	7.0775	7.0178	7.0582	6.8535	6.8548	6.6137	6.8223	6.8238	6.7748	1.296	pos_773	pos	C19 H33 O5	341.232
DG(6:0/11:2)	metab_417	C20 H35 O5	2.26965	2.17021	0.953305	0.0004789	0.004687	7.2637	7.3059	7.4537	7.525	7.3467	7.3085	7.0159	7.1348	6.9485	6.8815	7.2251	6.9334	0.968	pos_419	pos	C20 H35 O5	355.248
DG(8:0/11:2)	metab_362	C22 H39 O5	2.01893	1.95398	0.969329	2.532e-06	0.0001129	8.0668	8.09	8.1952	8.2185	8.1997	8.1384	7.9021	7.8913	7.8909	7.8894	7.9222	7.9128	1.955	pos_364	pos	C22 H39 O5	383.279
DLCL(22:2/18:0)	metab_1583	C49 H93 O15 P2	2.80393	2.73292	0.908918	4.441e-06	0.0001104	6.7047	6.6567	6.8553	6.8544	6.9302	6.9039	5.9943	6.074	6.259	6.2886	6.2766	6.2893	2.66498	neg_230	neg	C49 H93 O15 P2	983.6
dMePE(16:0/17:0)	metab_2092	C40 H79 O8 N1 P1	1.03691	1.03653	1.01632	0.0227	0.06484	7.6294	7.5911	7.6021	7.5659	7.6008	7.5957	7.7747	7.5577	7.8155	7.8261	7.7376	7.6144	7.71055	neg_739	neg	C40 H79 O8 N1 P1	732.555
dMePE(20:1/18:1)	metab_2048	C45 H85 O8 N1 P1	1.34737	1.31677	1.0221	0.0001365	0.0009707	6.9996	6.9927	6.966	6.964	6.9788	6.9147	7.1996	7.0822	7.0651	7.1492	7.0783	7.1651	8.45718	neg_695	neg	C45 H85 O8 N1 P1	798.602
dMePE(22:6/22:6)	metab_1496	C51 H77 O8 N1 P1	1.10483	1.07888	1.01483	0.0004185	0.002565	7.229	7.2052	7.2199	7.2037	7.1948	7.2265	7.3358	7.356	7.3632	7.349	7.2538	7.2631	5.9579	neg_143	neg	C51 H77 O8 N1 P1	862.539
FA(20:4)	metab_1748	O2 H31 C20	1.29614	1.31891	0.984364	3.748e-05	0.0003331	8.7787	8.7994	8.7734	8.7743	8.7241	8.723	8.647	8.632	8.6571	8.6091	8.5579	8.6443	2.48682	neg_395	neg	O2 H31 C20	303.233
FA(20:5)	metab_1466	O2 H29 C20	1.39669	1.34974	0.981802	0.0002837	0.00186	8.9909	9.041	9.1436	9.1036	9.0509	9.0738	8.8385	8.9396	8.847	8.8918	8.9241	8.9703	1.98128	neg_113	neg	O2 H29 C20	301.217
FA(22:4)	metab_1810	O2 H35 C22	2.18215	2.11985	0.950027	7.505e-06	0.0001204	7.4603	7.474	7.617	7.5688	7.5989	7.5445	7.092	7.0345	7.2363	7.1597	7.247	7.2353	3.18687	neg_457	neg	O2 H35 C22	331.264
FA(22:6)	metab_1503	O2 H31 C22	2.01731	1.94951	0.967054	2.426e-06	9.391e-05	9.4827	9.451	9.6192	9.6404	9.5879	9.5821	9.2587	9.2193	9.2356	9.216	9.2776	9.2698	2.3	neg_150	neg	O2 H31 C22	327.233
GM3(d14:1/17:0)	metab_1494	C54 H96 O21 N2	2.54805	2.48506	0.932898	5.92e-07	6.033e-05	7.4023	7.4374	7.5321	7.5082	7.5745	7.6142	6.9394	6.8983	7.0016	7.065	7.0441	7.0965	2.0328	neg_141	neg	C54 H96 O21 N2	554.326
GM3(m17:0/19:0)	metab_1524	C59 H108 O20 N2	2.0005	1.95648	0.95088	7.964e-05	0.0006065	6.7889	6.729	6.7441	6.7975	6.9744	6.8869	6.321	6.5831	6.5069	6.4732	6.5017	6.5231	3.18101	neg_171	neg	C59 H108 O20 N2	582.375
GM3(m17:1/19:1)	metab_1622	C59 H104 O20 N2	1.96926	1.943	0.949738	1.2e-05	0.0001646	6.2942	6.3268	6.2454	6.2435	6.3282	6.2822	5.8942	5.9333	6.0115	6.0497	5.858	6.0804	2.467	neg_269	neg	C59 H104 O20 N2	580.36
GM3(m18:0/18:0)	metab_1644	C59 H108 O20 N2	2.16408	2.10653	0.941636	4.803e-05	0.0004163	6.3843	6.3565	6.5784	6.5558	6.6759	6.6154	6.0811	6.1446	6.1176	6.1839	6.2152	6.142	2.6715	neg_291	neg	C59 H108 O20 N2	582.375
GM3(m18:0/20:0)	metab_1766	C61 H112 O20 N2	2.1637	2.10708	0.950212	1.16e-06	6.709e-05	7.2359	7.2175	7.3393	7.2848	7.3974	7.3935	6.9026	6.8999	6.9907	6.9719	6.9612	6.9571	3.70405	neg_413	neg	C61 H112 O20 N2	596.391
GM3(m18:1/18:1)	metab_1538	C59 H104 O20 N2	2.1824	2.13683	0.939643	7.247e-05	0.0005813	6.3394	6.527	6.569	6.6063	6.6539	6.6685	6.1459	6.0362	6.1089	6.2631	6.1705	6.2658	1.90035	neg_185	neg	C59 H104 O20 N2	580.36
GM3(m18:1/20:1)	metab_1876	C61 H108 O20 N2	2.26304	2.20788	0.946447	1.492e-05	0.0001935	7.5206	7.5455	7.688	7.6924	7.7537	7.7362	7.2058	7.1072	7.2882	7.2548	7.2672	7.3519	2.70795	neg_523	neg	C61 H108 O20 N2	594.375
GM3(m20:0/22:0)	metab_1612	C65 H120 O20 N2	1.55207	1.50414	0.971194	2.545e-05	0.0002741	6.683	6.616	6.7377	6.6913	6.7443	6.7302	6.51	6.4852	6.5565	6.5291	6.4334	6.5274	4.7703	neg_259	neg	C65 H120 O20 N2	624.422
GM3(m20:1/22:1)	metab_1837	C65 H116 O20 N2	1.80849	1.87218	0.944758	0.01221	0.04109	5.7702	6.0198	6.329	6.354	6.3903	6.3913	5.8281	5.7321	5.8975	5.803	5.9248	6.0113	3.67857	neg_484	neg	C65 H116 O20 N2	622.407
GM3(m22:0/24:0)	metab_1392	C69 H128 O20 N2	1.19899	1.16754	0.98092	0.0005247	0.002909	6.452	6.4482	6.5477	6.4728	6.5772	6.4961	6.3392	6.3555	6.3701	6.4004	6.4195	6.3637	5.8473	neg_38	neg	C69 H128 O20 N2	652.454
GM3(m22:1/24:1)	metab_1683	C69 H124 O20 N2	1.96835	1.92649	0.953085	3.131e-06	9.772e-05	6.4954	6.5866	6.5543	6.5238	6.6291	6.5993	6.2054	6.2227	6.1795	6.2806	6.3362	6.319	4.68612	neg_330	neg	C69 H124 O20 N2	650.438
Hex1Cer(t18:0/16:0+O)	metab_373	C40 H80 O10 N1	1.40761	1.36106	0.983311	0.0006676	0.006183	8.1851	8.1927	8.2663	8.2574	8.1296	8.2203	8.0607	8.0983	8.1016	8.1302	8.0391	8.0046	5.72591	pos_375	pos	C40 H80 O10 N1	734.578
Hex1Cer(t20:0/19:0+O)	metab_118	C45 H90 O10 N1	1.33904	1.37454	0.984204	0.0006019	0.005662	8.3554	8.3785	8.2336	8.286	8.2458	8.2557	8.1542	8.185	8.1742	8.153	8.1821	8.1252	7.97544	pos_119	pos	C45 H90 O10 N1	804.656
Hex2Cer(d13:0/18:1)	metab_1516	C45 H84 O15 N1	1.08261	1.08257	1.01186	5.786e-05	0.0004902	8.0945	8.0908	8.0589	8.1298	8.1041	8.1061	8.148	8.1792	8.2079	8.2203	8.1916	8.2112	6.9554	neg_163	neg	C45 H84 O15 N1	878.585
Hex2Cer(d15:1/22:6)	metab_1521	C51 H84 O15 N1	1.0427	1.02986	1.01655	0.006297	0.02398	6.7877	6.8188	6.8594	6.8528	6.8094	6.8351	7.0235	7.0008	6.9385	6.974	6.8788	6.8257	5.912	neg_168	neg	C51 H84 O15 N1	950.585
Hex2Cer(d16:1/22:6)	metab_1520	C51 H84 O15 N1	1.0427	1.02986	1.01655	0.006297	0.02398	6.7877	6.8188	6.8594	6.8528	6.8094	6.8351	7.0235	7.0008	6.9385	6.974	6.8788	6.8257	5.91643	neg_167	neg	C51 H84 O15 N1	950.585
Hex2Cer(d18:1/22:0)	metab_685	C52 H100 O13 N1	1.38583	1.37573	0.982925	0.000216	0.002525	7.8107	7.7757	7.7586	7.7743	7.7954	7.8182	7.6714	7.6547	7.7137	7.7068	7.6018	7.5854	9.09635	pos_687	pos	C52 H100 O13 N1	946.719
Hex2Cer(d18:1/24:0)	metab_1009	C54 H104 O13 N1	1.32881	1.3064	0.98193	0.001071	0.009343	7.1116	7.1297	7.1137	7.1119	7.1954	7.1701	6.9945	7.0267	7.0798	7.0627	6.9172	6.9772	10.041	pos_1011	pos	C54 H104 O13 N1	974.75
LdMePE(15:0)	metab_1446	C22 H45 O7 N1 P1	2.24339	2.19054	0.941499	1.817e-05	0.000221	6.7977	6.8225	6.9541	6.9257	7.0425	7.0994	6.4626	6.5515	6.6118	6.5126	6.4922	6.5728	1.46346	neg_93	neg	C22 H45 O7 N1 P1	466.294
LdMePE(16:0)	metab_1551	C23 H47 O7 N1 P1	2.32935	2.27629	0.951615	3.677e-06	0.0001066	8.797	8.8081	8.8911	8.8615	8.9844	8.9799	8.3425	8.3652	8.4821	8.5231	8.5156	8.516	1.78847	neg_198	neg	C23 H47 O7 N1 P1	480.31
LdMePE(16:1)	metab_1986	C23 H45 O7 N1 P1	1.40457	1.3691	0.974507	0.002407	0.01074	7.2291	7.0911	7.2711	7.2343	7.3379	7.3776	7.0996	7.1027	7.0136	7.1337	7.0101	7.0752	1.31181	neg_633	neg	C23 H45 O7 N1 P1	478.294
LdMePE(17:0)	metab_1458	C24 H49 O7 N1 P1	2.18589	2.11626	0.952865	2.095e-05	0.0002394	7.9507	7.9111	8.183	8.0581	8.1314	8.1396	7.6493	7.6551	7.7405	7.7329	7.718	7.5932	2.07114	neg_105	neg	C24 H49 O7 N1 P1	494.325
LdMePE(17:1)	metab_1440	C24 H47 O7 N1 P1	2.05699	2.0139	0.952018	3.618e-05	0.0003331	7.0508	7.1151	7.216	7.1976	7.3436	7.3404	6.8373	6.8294	6.8925	6.8764	6.8727	6.882	1.57392	neg_87	neg	C24 H47 O7 N1 P1	492.31
LdMePE(18:0)	metab_1413	C25 H51 O7 N1 P1	2.2998	2.23744	0.950201	7.202e-07	6.033e-05	8.1201	8.1068	8.2324	8.2162	8.3102	8.2929	7.7698	7.7665	7.8522	7.833	7.7868	7.8155	2.65935	neg_60	neg	C25 H51 O7 N1 P1	508.341
LdMePE(18:1)	metab_1647	C25 H49 O7 N1 P1	1.93542	1.89012	0.963804	5.082e-06	0.0001104	8.1932	8.1538	8.2195	8.2243	8.3105	8.2944	7.8416	7.8946	7.9627	7.9427	7.9971	7.9722	1.89805	neg_294	neg	C25 H49 O7 N1 P1	506.325
LdMePE(18:2)	metab_1813	C25 H47 O7 N1 P1	2.10257	2.04177	0.948475	0.0001237	0.0008884	7.0196	7.1251	7.1959	7.2044	7.3238	7.2143	6.6908	6.9508	6.8007	6.7759	6.9356	6.7132	1.42603	neg_460	neg	C25 H47 O7 N1 P1	504.31
LdMePE(19:0)	metab_1408	C26 H53 O7 N1 P1	2.14937	2.09797	0.941148	1.077e-05	0.0001532	6.1596	6.2097	6.3145	6.3139	6.3227	6.4003	5.898	5.7897	5.9927	5.9578	5.9172	5.948	3.17778	neg_54	neg	C26 H53 O7 N1 P1	522.357
LdMePE(19:1)	metab_1943	C26 H51 O7 N1 P1	2.60857	2.55479	0.912996	3.757e-05	0.0003331	6.2035	6.5603	6.3652	6.4987	6.6021	6.5948	6.0232	5.6844	5.9007	5.9858	5.9243	5.9314	2.2733	neg_590	neg	C26 H51 O7 N1 P1	520.341
LdMePE(20:0)	metab_1389	C27 H55 O7 N1 P1	2.19694	2.1354	0.944511	1.073e-06	6.709e-05	6.6382	6.6192	6.7522	6.7536	6.7933	6.7783	6.2796	6.3157	6.3619	6.415	6.3648	6.3548	3.70455	neg_35	neg	C27 H55 O7 N1 P1	536.372
LdMePE(20:1)	metab_1547	C27 H53 O7 N1 P1	2.14712	2.10692	0.945111	0.0001746	0.001186	6.9883	6.9193	7.1221	7.1546	7.1974	7.1406	6.5093	6.5743	6.7615	6.7608	6.787	6.7962	2.70783	neg_194	neg	C27 H53 O7 N1 P1	534.357
LdMePE(20:2)	metab_1666	C27 H51 O7 N1 P1	2.36765	2.30626	0.930146	1.368e-05	0.0001842	6.3676	6.3369	6.4331	6.3689	6.5792	6.568	6.1294	5.8502	5.9506	6.0173	6.0042	6.0014	2.06555	neg_313	neg	C27 H51 O7 N1 P1	532.341
LdMePE(20:3)	metab_1770	C27 H49 O7 N1 P1	2.42148	2.36282	0.927256	2.204e-05	0.0002444	6.4083	6.3588	6.5448	6.5181	6.6201	6.643	5.8895	5.9945	6.0187	6.0518	6.2144	6.0817	1.61941	neg_417	neg	C27 H49 O7 N1 P1	530.325
LdMePE(22:0)	metab_1402	C29 H59 O7 N1 P1	2.33309	2.25712	0.917701	0.0009538	0.004877	5.6642	5.6613	6.0248	5.9203	5.9727	6.0426	5.2133	5.7312	5.3163	5.4561	5.2476	5.415	4.7685	neg_48	neg	C29 H59 O7 N1 P1	564.403
LdMePE(22:6)	metab_1484	C29 H47 O7 N1 P1	1.02163	1.00924	0.985566	0.01334	0.04393	7.5368	7.5154	7.6202	7.6343	7.7124	7.7082	7.5645	7.5469	7.4863	7.4887	7.486	7.4928	1.29922	neg_131	neg	C29 H47 O7 N1 P1	552.31
LPC(14:0)	metab_47	C22 H47 O7 N1 P1	2.37499	2.30173	0.954925	4.654e-05	0.0006917	7.9143	7.9432	8.0312	8.0481	8.1387	8.1098	7.5439	7.7308	7.7261	7.576	7.6498	7.7855	1.19951	pos_48	pos	C22 H47 O7 N1 P1	468.308
LPC(15:0)	metab_145	C23 H49 O7 N1 P1	2.45357	2.39802	0.959233	6.777e-07	8.16e-05	9.0487	9.0421	9.1317	9.1516	9.1866	9.1869	8.6822	8.6961	8.7845	8.758	8.8015	8.795	2.67169	pos_146	pos	C23 H49 O7 N1 P1	482.324
LPC(16:0)	metab_86	C24 H51 O7 N1 P1	2.61766	2.56242	0.958972	6.39e-07	8.16e-05	10.2225	10.2252	10.3183	10.3274	10.386	10.3889	9.8261	9.8077	9.8885	9.9125	9.9478	9.9399	1.79344	pos_87	pos	C24 H51 O7 N1 P1	496.34
LPC(16:0e)	metab_339	C24 H52 O6 N1 P1 Na1	3.53859	3.42854	0.887863	5.841e-06	0.0001803	6.6529	6.6916	7.0294	7.1049	7.0709	7.0235	6.0513	6.1347	6.0549	6.1788	6.2407	6.2528	2.28961	pos_341	pos	C24 H52 O6 N1 P1 Na1	504.342
LPC(16:1)	metab_64	C24 H49 O7 N1 P1	1.87897	1.83228	0.973824	9.148e-05	0.001147	8.8278	8.7386	8.8419	8.8509	8.9569	8.9648	8.6372	8.6288	8.6065	8.585	8.6653	8.6604	1.30308	pos_65	pos	C24 H49 O7 N1 P1	494.324
LPC(16:1e)	metab_381	C24 H51 O6 N1 P1	3.34941	3.27312	0.901897	1.742e-05	0.0003438	7.1255	7.1651	7.3505	7.3368	7.4912	7.5052	6.4835	6.474	6.61	6.4684	6.8449	6.7805	2.26569	pos_383	pos	C24 H51 O6 N1 P1	480.345
LPC(16:2e)	metab_5	C24 H49 O6 N1 P1	2.38007	2.32827	0.955487	6.948e-06	0.0001859	7.9442	7.9871	8.0904	8.0514	8.1726	8.1438	7.6626	7.6337	7.7354	7.686	7.751	7.7681	1.79568	pos_6	pos	C24 H49 O6 N1 P1	478.329
LPC(17:0)	metab_1459	C24 H49 O7 N1 P1	2.18589	2.11626	0.952865	2.095e-05	0.0002394	7.9507	7.9111	8.183	8.0581	8.1314	8.1396	7.6493	7.6551	7.7405	7.7329	7.718	7.5932	2.07296	neg_106	neg	C24 H49 O7 N1 P1	494.325
LPC(17:1)	metab_85	C25 H51 O7 N1 P1	2.01878	1.9898	0.966946	0.000312	0.003382	8.4653	8.5012	8.6656	8.5706	8.6724	8.6753	8.3208	8.1336	8.3167	8.3304	8.3819	8.3655	1.56783	pos_86	pos	C25 H51 O7 N1 P1	508.34
LPC(18:0)	metab_2165	C25 H51 O7 N1 P1	2.31276	2.24964	0.949732	5.937e-07	6.033e-05	8.1204	8.1107	8.2305	8.2303	8.3092	8.2921	7.7699	7.7667	7.8555	7.8314	7.7869	7.8047	2.66106	neg_59	neg	C25 H51 O7 N1 P1	508.341
LPC(18:0e)	metab_330	C26 H57 O6 N1 P1	2.12854	2.07131	0.961976	6.64e-06	0.0001817	7.3723	7.3798	7.4996	7.5027	7.5408	7.5166	7.1483	7.1552	7.1718	7.1837	7.2439	7.2063	3.13445	pos_332	pos	C26 H57 O6 N1 P1	510.392
LPC(18:1)	metab_35	C26 H52 O7 N1 P1 Na1	3.48486	3.37677	0.894047	1.957e-06	0.0001055	6.788	6.7994	7.1274	7.1729	7.1123	7.1326	6.3204	6.1981	6.3054	6.2205	6.2873	6.3336	2.29052	pos_36	pos	C26 H52 O7 N1 P1 Na1	544.337
LPC(18:1e)	metab_122	C26 H55 O6 N1 P1	2.52913	2.4739	0.93684	1.061e-05	0.0002457	6.3231	6.3331	6.4849	6.4707	6.533	6.5221	5.9744	5.9196	6.0883	6.0218	6.0807	6.1379	3.05553	pos_123	pos	C26 H55 O6 N1 P1	508.376
LPC(18:2e)	metab_177	C26 H53 O6 N1 P1	2.54683	2.48166	0.94413	3.946e-06	0.0001451	7.1549	7.1259	7.2713	7.294	7.3612	7.2861	6.8313	6.8247	6.7507	6.9118	6.8248	6.9182	2.65947	pos_178	pos	C26 H53 O6 N1 P1	506.361
LPC(18:3)	metab_24	C26 H49 O7 N1 P1	2.02504	1.94269	0.966957	0.0003462	0.003625	8.1416	8.1273	8.2704	8.2964	8.339	8.3946	8.0572	8.0555	7.9206	7.9004	8.0019	7.9983	1.13146	pos_25	pos	C26 H49 O7 N1 P1	518.324
LPC(18:3e)	metab_187	C26 H51 O6 N1 P1	2.31695	2.24027	0.950575	0.000411	0.004229	7.2643	7.3319	7.3839	7.2847	7.4779	7.5675	6.8821	7.2541	7.0055	7.0224	7.0078	6.9467	1.8704	pos_188	pos	C26 H51 O6 N1 P1	504.345
LPC(18:4)	metab_168	C26 H47 O7 N1 P1	1.38345	1.33295	0.980959	0.002311	0.01686	7.2085	7.2563	7.2634	7.2994	7.3893	7.3857	7.1933	7.2037	7.1308	7.0969	7.1844	7.1584	0.950569	pos_169	pos	C26 H47 O7 N1 P1	516.308
LPC(19:0)	metab_1407	C26 H53 O7 N1 P1	2.14937	2.09797	0.941148	1.077e-05	0.0001532	6.1596	6.2097	6.3145	6.3139	6.3227	6.4003	5.898	5.7897	5.9927	5.9578	5.9172	5.948	3.17872	neg_53	neg	C26 H53 O7 N1 P1	522.357
LPC(19:1)	metab_213	C27 H54 O7 N1 P1 Na1	3.61845	3.51341	0.887445	5.442e-06	0.0001795	6.9408	6.9872	7.3637	7.367	7.3751	7.3611	6.3396	6.3202	6.3911	6.3903	6.5412	6.5249	2.28135	pos_215	pos	C27 H54 O7 N1 P1 Na1	558.353
LPC(20:0)	metab_18	C28 H59 O7 N1 P1	2.19865	2.14413	0.963614	1.042e-06	0.0001003	8.0753	8.1778	8.1975	8.2036	8.2414	8.2452	7.8755	7.8652	7.8681	7.9163	7.9452	7.8803	3.6937	pos_19	pos	C28 H59 O7 N1 P1	552.402
LPC(20:0e)	metab_230	C28 H61 O6 N1 P1	2.09211	2.02449	0.961891	5.928e-06	0.0001803	7.0061	7.0469	7.1362	7.1442	7.1098	7.0691	6.8445	6.8083	6.7818	6.735	6.8944	6.8231	4.27517	pos_232	pos	C28 H61 O6 N1 P1	538.423
LPC(20:1)	metab_1546	C27 H53 O7 N1 P1	2.14712	2.10692	0.945111	0.0001746	0.001186	6.9883	6.9193	7.1221	7.1546	7.1974	7.1406	6.5093	6.5743	6.7615	6.7608	6.787	6.7962	2.7072	neg_193	neg	C27 H53 O7 N1 P1	534.357
LPC(20:1e)	metab_351	C28 H59 O6 N1 P1	2.16498	2.13396	0.938029	0.008887	0.05062	5.9999	6.2687	6.0519	6.3672	6.4302	6.448	5.5781	5.8522	6.0842	6.0075	6.0735	5.641	3.197	pos_353	pos	C28 H59 O6 N1 P1	536.407
LPC(20:2)	metab_1482	C29 H55 O9 N1 P1	2.3913	2.3296	0.934573	2.521e-05	0.0002741	6.9337	6.8673	7.1255	7.0036	7.168	7.1776	6.4983	6.5412	6.5427	6.5522	6.6633	6.7101	2.05802	neg_129	neg	C29 H55 O9 N1 P1	592.362
LPC(20:3)	metab_109	C28 H53 O7 N1 P1	2.51173	2.45674	0.936719	3.713e-05	0.0006297	6.2675	6.4059	6.5052	6.487	6.6306	6.5763	6.0105	5.9848	6.0562	6.1354	6.0964	6.1301	3.24597	pos_110	pos	C28 H53 O7 N1 P1	546.355
LPC(20:3e)	metab_1289	C28 H55 O6 N1 P1	2.48146	2.417	0.938326	1.592e-05	0.0003195	6.2231	6.2505	6.3884	6.4168	6.4647	6.3934	6.0201	5.8496	6.0307	5.8969	6.0354	5.9522	3.19633	pos_1291	pos	C28 H55 O6 N1 P1	532.376
LPC(20:4)	metab_17	C28 H51 O7 N1 P1	1.23816	1.20534	0.985648	0.01444	0.0739	8.6579	8.6731	8.7654	8.7963	8.8865	8.8937	8.6669	8.6843	8.6534	8.6045	8.6468	8.66	1.29502	pos_18	pos	C28 H51 O7 N1 P1	544.34
LPC(20:4e)	metab_504	C28 H53 O6 N1 P1	3.51512	3.40412	0.889611	4.929e-06	0.0001695	6.6431	6.7125	7.0215	7.0504	7.0249	7.0752	6.0833	6.1489	6.0605	6.1115	6.2867	6.2519	2.28219	pos_506	pos	C28 H53 O6 N1 P1	530.361
LPC(21:0)	metab_256	C29 H61 O7 N1 P1	2.02148	1.9427	0.962829	3.896e-05	0.000634	6.8134	6.8453	6.9399	6.99	6.9296	6.9659	6.6799	6.6626	6.6881	6.5496	6.6421	6.7168	4.27544	pos_258	pos	C29 H61 O7 N1 P1	566.418
LPC(21:1)	metab_817	C29 H59 O7 N1 P1	2.4947	2.43333	0.940243	2.371e-05	0.0004392	6.5598	6.5084	6.7366	6.7139	6.7651	6.7793	6.2147	6.2168	6.2288	6.3175	6.3717	6.3207	3.2101	pos_819	pos	C29 H59 O7 N1 P1	564.402
LPC(22:0)	metab_1406	C31 H63 O9 N1 P1	1.61316	1.56341	0.969548	5.865e-06	0.0001104	6.6807	6.6157	6.7351	6.6913	6.7428	6.7288	6.502	6.4759	6.529	6.5086	6.4388	6.514	4.77042	neg_52	neg	C31 H63 O9 N1 P1	624.425
LPC(22:1)	metab_665	C30 H61 O7 N1 P1	2.13751	2.0757	0.960517	1.09e-05	0.0002477	7.1918	7.1712	7.3134	7.3196	7.3189	7.2988	6.9681	6.9451	6.9298	6.948	7.0449	7.054	3.66391	pos_667	pos	C30 H61 O7 N1 P1	578.418
LPC(22:2)	metab_621	C30 H59 O7 N1 P1	2.53844	2.4898	0.933554	4.214e-05	0.0006586	6.1663	6.2259	6.3169	6.344	6.4787	6.4859	5.8467	5.8016	5.9419	5.9397	5.9627	5.9968	2.89149	pos_623	pos	C30 H59 O7 N1 P1	576.402
LPC(22:3)	metab_133	C30 H57 O7 N1 P1	2.34717	2.3036	0.947293	7.872e-05	0.001008	6.8085	6.8108	7.0058	6.925	7.0508	7.0633	6.5769	6.4273	6.5965	6.5755	6.6464	6.6456	3.70044	pos_134	pos	C30 H57 O7 N1 P1	574.387
LPC(22:4)	metab_121	C30 H55 O7 N1 P1	2.522	2.4698	0.947307	1.155e-05	0.0002554	7.6996	7.5983	7.7044	7.7496	7.7945	7.9091	7.3052	7.2632	7.2805	7.3644	7.352	7.4474	1.85689	pos_122	pos	C30 H55 O7 N1 P1	572.371
LPC(22:6)	metab_71	C30 H50 O7 N1 P1 K1	1.71225	1.64908	0.969009	0.005089	0.03242	6.966	6.9597	7.186	7.1667	7.2656	7.2438	6.9941	6.9167	6.839	6.8151	6.9491	6.9441	1.28887	pos_72	pos	C30 H50 O7 N1 P1 K1	606.296
LPC(23:1)	metab_875	C31 H63 O7 N1 P1	1.92878	1.87706	0.959888	0.0005425	0.005225	6.4603	6.3846	6.3156	6.5408	6.511	6.5316	6.1024	6.2269	6.2165	6.0943	6.3339	6.2167	4.19022	pos_877	pos	C31 H63 O7 N1 P1	592.434
LPC(24:0)	metab_1394	C33 H67 O9 N1 P1	1.29302	1.25193	0.978612	0.0001422	0.001002	6.452	6.4482	6.5477	6.4728	6.5772	6.4961	6.3392	6.3555	6.3667	6.3952	6.3688	6.337	5.8473	neg_40	neg	C33 H67 O9 N1 P1	652.456
LPC(24:1)	metab_115	C32 H65 O7 N1 P1	1.87105	1.80693	0.9687	0.0003453	0.003625	7.4004	7.4283	7.5023	7.4924	7.5532	7.6714	7.2954	7.2993	7.3143	7.1766	7.2732	7.2762	4.68387	pos_116	pos	C32 H65 O7 N1 P1	606.449
LPC(24:2)	metab_727	C32 H63 O7 N1 P1	2.2832	2.24822	0.943426	0.0001852	0.002207	6.166	6.1518	6.2995	6.3237	6.344	6.3675	5.8247	5.7443	5.9413	5.9408	6.0809	5.9877	3.86473	pos_729	pos	C32 H63 O7 N1 P1	604.434
LPC(25:1)	metab_203	C33 H67 O7 N1 P1	2.26829	2.19112	0.941515	0.003252	0.02237	6.3761	6.639	6.4346	6.7496	6.6131	6.7867	6.3048	6.1613	6.3811	6.161	5.8988	6.3743	5.14273	pos_205	pos	C33 H67 O7 N1 P1	620.465
LPC(26:1)	metab_39	C34 H69 O7 N1 P1	1.70149	1.6516	0.974435	8.532e-05	0.001081	7.3405	7.3401	7.3702	7.4278	7.4246	7.4562	7.1793	7.2263	7.2443	7.2666	7.1162	7.1902	5.68378	pos_40	pos	C34 H69 O7 N1 P1	634.481
LPE(15:0)	metab_238	C20 H43 O7 N1 P1	2.47477	2.41614	0.939362	6.594e-05	0.0008821	6.4066	6.5296	6.6604	6.685	6.7059	6.6896	6.1126	6.1161	6.1673	6.287	6.3155	6.2743	1.46247	pos_240	pos	C20 H43 O7 N1 P1	440.277
LPE(16:0)	metab_1364	C21 H43 O7 N1 P1	2.37318	2.31226	0.950198	1.421e-06	6.709e-05	8.7404	8.7476	8.8664	8.8429	8.9071	8.9041	8.2972	8.3075	8.4172	8.4134	8.466	8.4712	1.80428	neg_10	neg	C21 H43 O7 N1 P1	452.278
LPE(16:1)	metab_644	C21 H43 O7 N1 P1	2.59765	2.54524	0.941518	2.016e-06	0.0001055	7.178	7.1619	7.1317	7.2643	7.3219	7.3421	6.7392	6.7509	6.8681	6.7844	6.855	6.8637	1.30947	pos_646	pos	C21 H43 O7 N1 P1	452.277
LPE(16:1e)	metab_511	C21 H44 O6 N1 P1 Na1	2.48701	2.43035	0.947812	1.167e-06	0.0001003	7.2653	7.2821	7.3767	7.3621	7.4298	7.4295	6.9126	6.9186	7.0596	6.9611	7.0183	6.9736	2.1283	pos_513	pos	C21 H44 O6 N1 P1 Na1	460.28
LPE(17:0)	metab_36	C22 H47 O7 N1 P1	2.6271	2.57397	0.946402	1.453e-06	0.0001055	7.9493	8.0051	8.0358	8.1136	8.1335	8.1206	7.554	7.522	7.6569	7.6954	7.6479	7.6943	2.20627	pos_37	pos	C22 H47 O7 N1 P1	468.308
LPE(17:1)	metab_1	C22 H45 O7 N1 P1	2.7751	2.72063	0.933622	3.049e-07	8.16e-05	7.0739	7.0852	7.1475	7.1606	7.23	7.2413	6.5828	6.6056	6.722	6.7268	6.735	6.712	1.68945	pos_2	pos	C22 H45 O7 N1 P1	466.293
LPE(18:0)	metab_1361	C23 H47 O7 N1 P1	2.37615	2.31393	0.951751	1.517e-06	6.709e-05	9.0441	9.0545	9.1856	9.1527	9.2024	9.1979	8.6091	8.5859	8.7433	8.7558	8.7428	8.759	2.66824	neg_7	neg	C23 H47 O7 N1 P1	480.31
LPE(18:1)	metab_83	C23 H46 O7 N1 P1 Na1	2.16567	2.11297	0.960525	4.267e-05	0.0006586	7.5884	7.6188	7.7591	7.7481	7.7436	7.7473	7.2627	7.3594	7.4054	7.4792	7.4404	7.4339	1.90771	pos_84	pos	C23 H46 O7 N1 P1 Na1	502.29
LPE(18:1e)	metab_780	C23 H48 O6 N1 P1 Na1	2.75653	2.69526	0.930931	1.247e-05	0.0002589	6.8702	6.894	7.1084	7.0482	7.1103	7.0982	6.3833	6.4424	6.5867	6.5895	6.6402	6.5801	3.08118	pos_782	pos	C23 H48 O6 N1 P1 Na1	488.311
LPE(18:2)	metab_1360	C23 H43 O7 N1 P1	2.57163	2.50262	0.931694	1.157e-06	6.709e-05	7.443	7.4676	7.561	7.5505	7.6106	7.5196	6.9867	6.837	7.0761	7.1073	6.9612	7.0995	1.43738	neg_6	neg	C23 H43 O7 N1 P1	476.278
LPE(18:2e)	metab_398	C23 H46 O6 N1 P1 Na1	2.08224	2.03651	0.956842	0.0009539	0.008422	7.1168	7.0591	7.2731	7.2697	7.2411	7.2763	6.8474	6.7725	7.0533	6.9426	7.0299	6.7249	2.27822	pos_400	pos	C23 H46 O6 N1 P1 Na1	486.295
LPE(18:3)	metab_1433	C23 H41 O7 N1 P1	2.69744	2.62974	0.921962	3.75e-09	2.828e-06	6.9861	6.943	7.0492	7.0173	7.1195	7.0945	6.4612	6.4485	6.5178	6.4964	6.494	6.4965	1.14037	neg_80	neg	C23 H41 O7 N1 P1	474.263
LPE(19:0)	metab_1403	C24 H49 O7 N1 P1	2.2885	2.2607	0.925404	0.0006486	0.003518	6.1296	6.2566	6.2886	6.3206	6.348	6.5411	5.7573	5.5857	6.1284	5.8297	5.7492	6.0049	3.3498	neg_49	neg	C24 H49 O7 N1 P1	494.325
LPE(19:1)	metab_1399	C24 H47 O7 N1 P1	2.57926	2.51108	0.928858	6.984e-07	6.033e-05	7.1142	7.1399	7.2572	7.3068	7.2945	7.3216	6.6518	6.6202	6.7989	6.7785	6.7265	6.767	2.29462	neg_45	neg	C24 H47 O7 N1 P1	492.31
LPE(20:0)	metab_1472	C25 H51 O7 N1 P1	2.45489	2.3915	0.937542	4.808e-07	6.033e-05	7.3897	7.3998	7.4869	7.4929	7.5032	7.4961	6.8827	6.9199	7.1194	7.0346	7.0319	6.9842	3.69211	neg_119	neg	C25 H51 O7 N1 P1	508.341
LPE(20:1)	metab_59	C25 H51 O7 N1 P1	2.46018	2.42068	0.949555	3.795e-06	0.0001451	7.5303	7.6035	7.6513	7.6295	7.6808	7.6965	7.1956	7.098	7.3157	7.3115	7.2867	7.2718	2.71764	pos_60	pos	C25 H51 O7 N1 P1	508.34
LPE(20:1e)	metab_583	C25 H52 O6 N1 P1 Na1	2.85661	2.79184	0.923474	6.693e-07	8.16e-05	6.5077	6.4771	6.6583	6.6507	6.5795	6.6399	6.0213	5.9639	6.1846	6.1467	6.0721	6.1013	4.13173	pos_585	pos	C25 H52 O6 N1 P1 Na1	516.342
LPE(20:2)	metab_1559	C25 H47 O7 N1 P1	2.57228	2.50415	0.927748	3.192e-06	9.772e-05	7.0637	7.1108	7.2617	7.2064	7.2864	7.2511	6.5927	6.5129	6.748	6.7855	6.7306	6.6933	2.06569	neg_206	neg	C25 H47 O7 N1 P1	504.31
LPE(20:3)	metab_174	C25 H47 O7 N1 P1	2.75694	2.69825	0.933934	8.341e-06	0.000205	7.205	7.2253	7.3437	7.3745	7.4299	7.3754	6.6483	6.7816	6.9136	6.9429	6.8669	6.9007	1.627	pos_175	pos	C25 H47 O7 N1 P1	504.308
LPE(20:4)	metab_2114	C25 H43 O7 N1 P1	1.75619	1.72219	0.967631	7.481e-05	0.0005876	7.7632	7.7911	7.8726	7.8744	7.9845	7.985	7.607	7.5983	7.6239	7.6143	7.6156	7.6765	1.31081	neg_761	neg	C25 H43 O7 N1 P1	500.278
LPE(20:5)	metab_1384	C25 H41 O7 N1 P1	1.73308	1.68945	0.969794	3.452e-05	0.0003283	8.0448	8.0465	8.1045	8.1066	8.1912	8.1753	7.861	7.8355	7.8214	7.807	7.9217	7.9522	1.10671	neg_30	neg	C25 H41 O7 N1 P1	498.263
LPE(21:0)	metab_1512	C26 H53 O7 N1 P1	2.50618	2.43676	0.907657	8.851e-05	0.0006543	5.5696	5.5699	5.7176	5.6676	5.7004	5.627	5.0573	5.0532	4.8745	5.3775	5.0378	5.3264	4.21656	neg_159	neg	C26 H53 O7 N1 P1	522.357
LPE(22:0)	metab_1950	C27 H55 O7 N1 P1	3.15387	3.06735	0.865757	1.443e-05	0.0001909	5.661	5.9683	6.0692	5.9625	6.0388	5.924	5.154	4.8501	5.2755	4.9358	5.339	5.2885	4.73444	neg_597	neg	C27 H55 O7 N1 P1	536.372
LPE(22:1)	metab_1877	C27 H53 O7 N1 P1	2.43008	2.35575	0.925426	5.853e-06	0.0001104	6.2001	6.0529	6.2524	6.3295	6.3029	6.1961	5.6205	5.6826	5.7882	5.8348	5.8169	5.8078	3.66699	neg_524	neg	C27 H53 O7 N1 P1	534.357
LPE(22:2)	metab_1492	C27 H51 O7 N1 P1	2.78197	2.70663	0.894663	1.602e-06	6.709e-05	5.6615	5.6322	5.784	5.8054	5.7797	5.7397	4.975	5.0025	5.2913	5.0833	5.1938	5.237	2.911	neg_139	neg	C27 H51 O7 N1 P1	532.341
LPE(22:4)	metab_1518	C27 H47 O7 N1 P1	1.64837	1.60765	0.967066	0.0007159	0.003828	7.1006	7.1581	7.248	7.3136	7.4178	7.3013	7.0154	7.0576	6.9855	6.9871	6.9799	7.0795	1.86508	neg_165	neg	C27 H47 O7 N1 P1	528.31
LPE(22:5)	metab_139	C27 H46 O7 N1 P1 Na1	2.42606	2.36854	0.950833	1.974e-06	0.0001055	7.3476	7.3711	7.4347	7.4755	7.5323	7.5044	7.0317	7.0259	7.0657	7.0531	7.1546	7.1376	1.47741	pos_140	pos	C27 H46 O7 N1 P1 Na1	550.29
LPE(22:6)	metab_1356	C27 H43 O7 N1 P1	1.79459	1.73969	0.970653	5.874e-06	0.0001104	8.5144	8.5067	8.6068	8.6065	8.6468	8.6431	8.3772	8.3708	8.3432	8.3261	8.2937	8.2965	1.30256	neg_2	neg	C27 H43 O7 N1 P1	524.278
LPE(24:1)	metab_1674	C29 H57 O7 N1 P1	2.73273	2.66265	0.893602	4.78e-06	0.0001104	5.4056	5.4917	5.6114	5.624	5.5607	5.6878	4.81	4.9415	5.148	4.9219	5.1042	4.909	4.624	neg_321	neg	C29 H57 O7 N1 P1	562.388
LPG(17:0)	metab_2050	C23 H46 O9 N0 P1	3.41283	3.31894	0.849714	4.771e-06	0.0001104	5.9071	5.9465	6.1858	6.136	6.2906	6.2224	5.1721	5.0202	5.4231	5.4698	5.035	5.0579	1.92994	neg_697	neg	C23 H46 O9 N0 P1	497.288
LPG(18:0)	metab_1564	C24 H48 O9 N0 P1	2.85255	2.78266	0.907967	6.055e-07	6.033e-05	6.775	6.785	6.8741	6.9119	6.9362	6.9834	6.1581	6.0731	6.2903	6.2546	6.3184	6.3783	2.34363	neg_211	neg	C24 H48 O9 N0 P1	511.304
LPG(18:1)	metab_1832	C24 H46 O9 N0 P1	2.38585	2.32051	0.936063	2.578e-06	9.391e-05	6.8489	6.8589	7.0194	7.0044	7.0182	7.0113	6.4229	6.4023	6.5719	6.5688	6.5663	6.5595	1.67802	neg_479	neg	C24 H46 O9 N0 P1	509.288
LPG(18:2)	metab_1788	C24 H44 O9 N0 P1	2.41603	2.35842	0.926697	2.061e-05	0.0002394	6.3348	6.3243	6.4706	6.4607	6.4893	6.5528	5.8567	5.8048	6.0846	5.9542	6.1262	5.9739	1.28341	neg_435	neg	C24 H44 O9 N0 P1	507.273
LPG(18:3)	metab_1677	C24 H42 O9 N0 P1	2.96275	2.89175	0.880336	2.183e-05	0.0002444	5.7398	5.8241	5.9588	5.9899	6.0659	6.1201	5.0615	5.0867	5.3475	5.3061	5.523	5.106	1.02703	neg_324	neg	C24 H42 O9 N0 P1	505.257
LPG(22:6)	metab_1581	C28 H44 O9 N0 P1	1.30025	1.27725	0.980429	3.377e-05	0.0003264	7.0148	6.991	7.0324	6.9869	6.9804	6.9945	6.871	6.8448	6.8067	6.8329	6.896	6.9246	1.13772	neg_228	neg	C28 H44 O9 N0 P1	555.273
LPI(18:0)	metab_2120	C27 H52 O12 N0 P1	2.05149	2.06461	0.935351	0.001961	0.009184	5.7901	5.8872	6.0402	6.0912	6.3436	6.3244	5.5974	5.6601	5.7034	5.6907	5.7761	5.6871	2.18375	neg_767	neg	C27 H52 O12 N0 P1	599.32
LPI(20:4)	metab_2069	C29 H48 O12 N0 P1	2.15536	2.18328	1.06884	0.0004993	0.002789	5.8002	5.7438	5.7162	5.8942	6.0737	6.159	6.3727	6.4143	6.2217	6.3003	6.2595	6.253	1.08182	neg_716	neg	C29 H48 O12 N0 P1	619.289
LPI(20:5)	metab_2008	C29 H46 O12 N0 P1	1.97873	2.14857	1.0645	0.001752	0.008328	5.4605	5.5728	5.8328	5.6323	6.0076	5.9096	6.1007	6.1521	6.1195	6.0824	6.0976	6.0841	0.890982	neg_655	neg	C29 H46 O12 N0 P1	617.273
LPMe(16:0)	metab_1864	C20 H40 O7 N0 P1	2.19603	2.13875	0.950243	2.891e-05	0.0003002	7.6985	7.6894	7.8943	7.8918	7.8293	7.9051	7.3297	7.316	7.5278	7.4371	7.4768	7.4841	1.78659	neg_511	neg	C20 H40 O7 N0 P1	423.252
LPMe(16:1)	metab_1640	C20 H38 O7 N0 P1	2.17185	2.1146	0.940671	1.92e-05	0.0002297	6.3432	6.3388	6.4492	6.4398	6.4479	6.4127	5.8653	5.9327	6.0235	6.0436	6.1558	6.1301	1.30588	neg_287	neg	C20 H38 O7 N0 P1	421.236
LPMe(17:0)	metab_2101	C21 H42 O7 N0 P1	2.11768	2.06545	0.946623	1.766e-05	0.0002182	6.6501	6.8125	6.832	6.791	6.8372	6.7695	6.2834	6.4702	6.4085	6.4083	6.3859	6.5639	2.05155	neg_748	neg	C21 H42 O7 N0 P1	437.267
LPMe(18:0)	metab_1562	C22 H44 O7 N0 P1	2.13457	2.07162	0.951467	5.939e-06	0.0001104	7.3404	7.3181	7.4714	7.4697	7.3826	7.401	6.9272	6.9473	7.0757	7.0961	7.086	7.0982	2.61972	neg_209	neg	C22 H44 O7 N0 P1	451.283
LPMe(18:1)	metab_1435	C22 H42 O7 N0 P1	1.79876	1.75332	0.96305	7.569e-05	0.0005884	7.125	7.1668	7.2945	7.2837	7.2312	7.2563	6.8502	6.8767	7.0113	7.0225	6.9802	7.0157	1.87472	neg_82	neg	C22 H42 O7 N0 P1	449.267
LPMe(18:2)	metab_1662	C22 H40 O7 N0 P1	2.05565	2.0157	0.945193	6.701e-05	0.0005492	6.2724	6.3171	6.4164	6.4184	6.4273	6.4651	5.9054	5.8885	6.1181	6.0817	6.1247	6.0954	1.43251	neg_309	neg	C22 H40 O7 N0 P1	447.252
LPMe(20:5)	metab_1368	C24 H38 O7 N0 P1	2.11363	2.05817	0.944619	4.928e-06	0.0001104	6.3235	6.3489	6.443	6.3536	6.3934	6.3833	5.9621	5.9053	5.9804	6.0858	6.0453	6.1473	1.10035	neg_14	neg	C24 H38 O7 N0 P1	469.236
LPMe(22:5)	metab_1616	C26 H42 O7 N0 P1	2.40949	2.3537	0.923225	6.297e-05	0.0005217	6.1317	6.1428	6.2918	6.309	6.3484	6.2877	5.502	5.6871	5.8324	5.8157	5.9048	5.8927	1.46326	neg_263	neg	C26 H42 O7 N0 P1	497.267
LPMe(22:6)	metab_1549	C26 H40 O7 N0 P1	1.65057	1.61462	0.95966	0.00108	0.005321	6.0083	6.0998	6.1412	6.1859	6.1928	6.1118	5.7646	5.8026	5.9219	6.0347	5.7651	5.9685	1.29928	neg_196	neg	C26 H40 O7 N0 P1	495.252
LPS(18:0)	metab_1116	C24 H49 O9 N1 P1	3.26475	3.1988	0.90454	5.517e-06	0.0001795	6.9015	6.9083	7.1016	7.107	7.1879	7.222	6.2272	6.2294	6.5055	6.4557	6.4923	6.4671	2.22174	pos_1118	pos	C24 H49 O9 N1 P1	526.314
LPS(18:1)	metab_1182	C24 H47 O9 N1 P1	2.8588	2.83063	0.903373	0.0006884	0.006327	5.9687	5.9535	6.1723	6.2018	6.1929	6.3321	5.6535	5.0202	5.5662	5.7021	5.7054	5.6155	1.56996	pos_1184	pos	C24 H47 O9 N1 P1	524.298
LPS(22:6)	metab_941	C28 H45 O9 N1 P1	1.54189	1.4746	0.977479	0.0004494	0.004472	6.9791	7.003	7.0773	7.1053	7.0913	7.1031	6.9312	6.9313	6.8407	6.8272	6.9431	6.9341	1.0858	pos_943	pos	C28 H45 O9 N1 P1	570.283
MePC(10:0e/11:3)	metab_108	C30 H56 O7 N1 P1 Na1	2.03705	1.97915	0.964531	6.156e-05	0.000872	7.4632	7.5033	7.55	7.6091	7.6885	7.6905	7.3087	7.3198	7.2742	7.3127	7.3052	7.3699	1.6994	pos_109	pos	C30 H56 O7 N1 P1 Na1	596.369
MePC(16:0e/20:4)	metab_227	C45 H84 O7 N1 P1 Na1	1.10263	1.08474	1.01007	3.547e-05	0.0006101	7.9513	7.9525	7.9412	7.9584	7.9342	7.9315	8.0343	8.0343	8.0356	8.0138	8.0525	7.9789	7.15745	pos_229	pos	C45 H84 O7 N1 P1 Na1	804.588
MePC(18:1/20:4)	metab_444	C47 H84 O8 N1 P1 Na1	1.08329	1.07761	1.01206	0.002066	0.01605	7.5669	7.5268	7.6008	7.5918	7.492	7.49	7.6557	7.6453	7.6483	7.651	7.6103	7.6027	6.18473	pos_446	pos	C47 H84 O8 N1 P1 Na1	844.583
MePC(22:6/14:3)	metab_977	C45 H72 O8 N1 P1 Na1	1.19579	1.19234	1.01294	7.158e-05	0.0009267	7.4702	7.4822	7.5215	7.5103	7.4591	7.5196	7.5842	7.5966	7.5964	7.631	7.5812	7.5546	5.273	pos_979	pos	C45 H72 O8 N1 P1 Na1	808.489
MePC(8:0e/10:3)	metab_119	C27 H50 O7 N1 P1 Na1	2.82389	2.75109	0.931083	4.426e-07	8.16e-05	6.9695	7.0222	7.0565	7.1147	7.1777	7.1437	6.5533	6.5936	6.5865	6.5254	6.7225	6.5768	1.792	pos_120	pos	C27 H50 O7 N1 P1 Na1	554.322
MePC(8:0e/6:0)	metab_175	C23 H48 O7 N1 P1 Na1	2.75694	2.69825	0.933934	8.341e-06	0.000205	7.205	7.2253	7.3437	7.3745	7.4299	7.3754	6.6483	6.7816	6.9136	6.9429	6.8669	6.9007	1.62917	pos_176	pos	C23 H48 O7 N1 P1 Na1	504.306
MePC(8:1e/6:0)	metab_87	C23 H46 O7 N1 P1 Na1	2.23029	2.17564	0.95934	6.259e-06	0.0001803	7.6674	7.6383	7.7591	7.7724	7.6598	7.6925	7.2755	7.3595	7.379	7.4788	7.4404	7.3769	1.892	pos_88	pos	C23 H46 O7 N1 P1 Na1	502.29
MePC(8:1e/9:0)	metab_143	C26 H52 O7 N1 P1 Na1	3.1018	3.01911	1.0784	8.309e-06	0.000205	7.8635	7.6285	7.8527	7.632	7.5913	7.5775	8.2414	8.1792	8.1512	8.3558	8.4297	8.4078	1.743	pos_144	pos	C26 H52 O7 N1 P1 Na1	544.337
MG(18:3e)	metab_114	C21 H39 O3	2.44948	2.38175	0.952795	1.378e-06	0.0001055	7.6882	7.7619	7.8535	7.882	7.8609	7.8538	7.3914	7.4159	7.4691	7.4764	7.5164	7.4166	1.90691	pos_115	pos	C21 H39 O3	339.289
MG(20:3e)	metab_581	C23 H43 O3	2.5881	2.55546	0.931473	5.007e-05	0.0007263	6.4595	6.4516	6.5971	6.5514	6.5661	6.515	6.1178	5.7765	6.206	6.1143	6.097	6.1417	2.72103	pos_583	pos	C23 H43 O3	367.321
MG(20:4)	metab_1330	C23 H39 O4	1.02161	1.00113	0.988184	0.002197	0.01683	6.6586	6.7187	6.6629	6.6763	6.7046	6.6923	6.6246	6.6121	6.5502	6.5661	6.6468	6.6439	1.931	pos_1332	pos	C23 H39 O4	379.284
MG(20:5)	metab_739	C23 H37 O4	1.72184	1.6914	0.973607	6.438e-06	0.0001803	7.1397	7.1533	7.0852	7.1743	7.085	7.103	6.8696	6.9376	6.9348	6.925	6.9813	6.964	1.52555	pos_741	pos	C23 H37 O4	377.269
MG(22:5)	metab_704	C25 H41 O4	2.02603	1.97065	0.964747	3.463e-06	0.0001451	7.1311	7.2173	7.261	7.2615	7.1723	7.1889	6.9256	6.903	6.9994	6.9108	7.0046	6.9596	2.08276	pos_706	pos	C25 H41 O4	405.3
MGDG(14:0e/22:0)	metab_1595	C47 H91 O11	1.03703	1.04112	0.989893	2.984e-05	0.0003002	8.7136	8.7058	8.6924	8.6994	8.7192	8.7117	8.6535	8.6549	8.597	8.5921	8.6018	8.6167	9.56851	neg_242	neg	C47 H91 O11	831.657
MLCL(10:1/15:1/20:3)	metab_1607	C54 H94 O16 P2	1.98428	1.94155	0.957814	6.005e-06	0.0001104	7.3979	7.4214	7.4146	7.4885	7.5336	7.5438	7.0613	7.1384	7.1143	7.1896	7.1633	7.2425	1.79028	neg_254	neg	C54 H94 O16 P2	530.301
MLCL(10:1/16:0/16:0)	metab_1924	C51 H97 O16 P2	3.09192	3.00809	0.87719	3.24e-06	9.772e-05	6.0137	5.949	6.1423	6.2059	6.1446	6.1887	5.3417	5.2353	5.2151	5.6452	5.2384	5.4678	1.809	neg_571	neg	C51 H97 O16 P2	1027.63
MLCL(11:4/16:0/16:0)	metab_1461	C52 H92 O16 P2	1.91506	1.86072	0.950016	0.0001056	0.0007729	6.0296	6.0457	6.1464	6.1985	6.1029	6.0886	5.6933	5.6639	5.7968	5.9261	5.8852	5.8177	1.9768	neg_108	neg	C52 H92 O16 P2	517.294
MLCL(14:2/20:0/20:0)	metab_1764	C63 H118 O16 P2	2.12772	2.0772	0.951377	1.442e-06	6.709e-05	7.2359	7.2175	7.2752	7.285	7.3974	7.3941	6.9026	6.8999	6.9905	6.9719	6.9552	6.9567	3.702	neg_411	neg	C63 H118 O16 P2	596.395
MLCL(14:2/22:4/22:4)	metab_1879	C67 H110 O16 P2	2.00537	1.94531	0.947564	0.0009201	0.004784	6.5266	6.5371	6.8292	6.792	6.8939	6.8144	6.4134	6.3671	6.4436	6.3158	6.504	6.2284	1.857	neg_526	neg	C67 H110 O16 P2	616.364
OAHFA(18:1/18:0)	metab_2033	C36 H67 O4	1.27065	1.27239	0.977707	0.002047	0.009526	6.6148	6.5629	6.703	6.6181	6.4861	6.5792	6.5431	6.4488	6.4249	6.4356	6.4288	6.4025	3.34141	neg_680	neg	C36 H67 O4	563.504
OAHFA(20:4/20:3)	metab_1984	C40 H63 O4	1.26227	1.38205	0.978013	0.003221	0.01396	7.1156	7.0519	7.023	7.0261	6.905	6.9	6.8814	6.8718	6.8336	6.8127	6.7871	6.9155	2.49157	neg_631	neg	C40 H63 O4	607.473
OAHFA(22:5/22:4)	metab_2000	C44 H67 O4	1.91176	1.87319	0.958333	1.722e-05	0.0002164	7.0096	6.9609	7.0322	7.0666	6.9424	6.8954	6.6873	6.6451	6.6235	6.6497	6.7698	6.7852	2.61882	neg_647	neg	C44 H67 O4	659.504
PA(14:0e/22:6)	metab_1560	C39 H66 O7 N0 P1	2.04902	1.97048	0.954527	3.013e-05	0.0003002	7.2481	7.1483	7.4155	7.4565	7.3453	7.3271	7.0015	6.9923	7.0198	6.9732	6.9736	6.9815	2.303	neg_207	neg	C39 H66 O7 N0 P1	677.455
PA(20:5/22:6)	metab_2157	C45 H66 O8 N0 P1	1.38476	1.38265	0.969712	0.004299	0.01811	6.0363	6.1888	6.2418	6.1817	6.327	6.2678	5.9538	5.9858	6.0076	6.1695	5.9806	6.0153	4.94951	neg_804	neg	C45 H66 O8 N0 P1	765.45
PA(8:0e/10:0)	metab_407	C21 H43 O7 N0 P1 Na1	2.25581	2.22473	0.953561	3.877e-06	0.0001451	7.002	6.9716	6.9775	7.031	7.0517	7.0847	6.606	6.6037	6.7438	6.7777	6.7522	6.6811	2.66846	pos_409	pos	C21 H43 O7 N0 P1 Na1	461.264
PC(10:0/11:2)	metab_447	C29 H55 O8 N1 P1	2.9526	2.88137	0.909407	6.433e-06	0.0001803	5.8705	5.8814	6.1024	6.1206	6.1757	6.1452	5.4096	5.3984	5.5275	5.5808	5.5303	5.5565	2.799	pos_449	pos	C29 H55 O8 N1 P1	576.366
PC(10:0/11:3)	metab_866	C29 H53 O8 N1 P1	3.24903	3.16479	0.900971	6.024e-06	0.0001803	6.5605	6.4621	6.6951	6.7004	6.8863	6.8642	5.8764	6.1086	6.0213	6.1248	6.02	6.0439	1.0163	pos_868	pos	C29 H53 O8 N1 P1	574.35
PC(10:0e/11:4)	metab_220	C29 H53 O7 N1 P1	3.48693	3.38958	0.893937	1.474e-05	0.0003009	6.9368	6.9847	7.3818	7.3643	7.3728	7.4055	6.4327	6.3203	6.4267	6.4792	6.5929	6.5835	2.28708	pos_222	pos	C29 H53 O7 N1 P1	558.355
PC(10:0e/14:4)	metab_8	C32 H59 O7 N1 P1	2.87767	2.81683	0.901854	0.001578	0.01292	5.618	5.6635	6.0777	6.2381	6.3303	6.3237	5.3325	5.3302	5.4585	5.4769	5.5578	5.5354	2.51194	pos_9	pos	C32 H59 O7 N1 P1	600.402
PC(10:0e/20:4)	metab_1023	C38 H71 O7 N1 P1	3.54305	3.45112	0.881609	1.829e-06	0.0001055	6.4213	6.3175	6.6701	6.7101	6.6017	6.657	5.6873	5.685	5.8856	5.9559	5.7208	5.7799	5.1374	pos_1025	pos	C38 H71 O7 N1 P1	684.496
PC(10:0e/22:6)	metab_13	C40 H70 O7 N1 P1 Na1	2.74466	2.67027	0.9304	2.957e-05	0.0005235	6.8391	6.8498	6.9194	6.9675	7.063	7.0841	6.3659	6.5352	6.5451	6.5299	6.2594	6.5838	4.74822	pos_14	pos	C40 H70 O7 N1 P1 Na1	730.478
PC(10:1e/11:4)	metab_612	C29 H51 O7 N1 P1	1.83742	1.76641	0.96588	0.001427	0.01177	6.7598	6.8425	6.9116	7.0295	7.0569	7.0737	6.7386	6.7449	6.6856	6.6531	6.7272	6.7062	1.27039	pos_614	pos	C29 H51 O7 N1 P1	556.34
PC(10:1e/14:4)	metab_191	C32 H57 O7 N1 P1	2.23657	2.18331	0.956358	0.0002604	0.002958	7.5441	7.6144	7.7023	7.7492	7.8908	7.8335	7.2793	7.3747	7.3815	7.3372	7.4707	7.4661	2.01952	pos_192	pos	C32 H57 O7 N1 P1	598.387
PC(10:1e/20:4)	metab_326	C38 H69 O7 N1 P1	2.52161	2.45202	0.946574	1.031e-05	0.0002434	7.331	7.3987	7.5356	7.5175	7.5592	7.5781	6.9929	7.061	7.0684	7.0617	7.1591	7.1771	4.56286	pos_328	pos	C38 H69 O7 N1 P1	682.481
PC(12:0e/22:6)	metab_225	C42 H75 O7 N1 P1	2.70072	2.61889	0.935943	6.408e-05	0.0008775	7.294	7.1718	7.4123	7.4886	7.4862	7.4497	6.8065	6.9724	6.7704	7.0391	6.8295	7.048	5.65068	pos_227	pos	C42 H75 O7 N1 P1	736.528
PC(12:1e/20:4)	metab_572	C40 H73 O7 N1 P1	2.28656	2.23499	0.960418	1.226e-05	0.0002589	8.3164	8.3137	8.4289	8.4395	8.4893	8.4879	8.0129	8.0127	8.0589	8.0824	8.1487	8.1619	5.48826	pos_574	pos	C40 H73 O7 N1 P1	710.512
PC(14:1e/6:0)	metab_1113	C28 H56 O7 N1 P1 Na1	1.84192	1.84432	0.95489	0.01202	0.0649	6.1179	6.2224	6.3469	6.304	6.3935	6.6581	5.7928	6.0154	6.1127	6.113	6.1508	6.141	2.875	pos_1115	pos	C28 H56 O7 N1 P1 Na1	572.369
PC(15:0/22:5)	metab_546	C45 H81 O8 N1 P1	1.68824	1.63023	0.974812	6.486e-05	0.0008775	7.1646	7.1786	7.2417	7.2131	7.1401	7.1785	7.0114	7.1059	6.9887	6.9581	7.0216	6.9472	4.97841	pos_548	pos	C45 H81 O8 N1 P1	794.569
PC(16:0e/16:0)	metab_346	C40 H83 O7 N1 P1	1.00257	0.995827	0.992762	7.574e-06	0.0001982	8.9791	8.9877	8.9631	8.9759	8.9907	8.986	8.9071	8.9038	8.9235	8.9425	8.9147	8.8978	8.10947	pos_348	pos	C40 H83 O7 N1 P1	720.59
PC(16:1e/22:6)	metab_60	C46 H81 O7 N1 P1	1.10035	1.08252	1.00917	3.966e-05	0.0006367	8.6184	8.6013	8.6341	8.6184	8.6121	8.5887	8.662	8.6826	8.7126	8.6984	8.7196	8.6712	6.81968	pos_61	pos	C46 H81 O7 N1 P1	790.575
PC(16:2e/10:4)	metab_307	C34 H59 O7 N1 P1	2.66111	2.5888	0.928392	3.8e-05	0.000634	6.1462	6.2542	6.3953	6.3896	6.5112	6.5127	5.8987	5.8761	5.8126	5.9393	5.9327	6.0149	2.27966	pos_309	pos	C34 H59 O7 N1 P1	624.402
PC(18:0e/22:6)	metab_1390	C49 H87 O9 N1 P1	1.05401	1.05159	1.01218	7.274e-06	0.0001192	7.3976	7.3514	7.407	7.3978	7.3909	7.4003	7.4726	7.5108	7.4851	7.4808	7.4735	7.4619	8.08433	neg_36	neg	C49 H87 O9 N1 P1	864.612
PC(18:3/22:4)	metab_434	C48 H83 O8 N1 P1	1.07411	1.03225	1.00905	0.0005864	0.005559	8.6398	8.6757	8.5972	8.6038	8.6098	8.6089	8.6819	8.7072	8.6905	8.7479	8.6975	8.6812	5.96227	pos_436	pos	C48 H83 O8 N1 P1	832.585
PC(18:4/16:0)	metab_56	C42 H76 O8 N1 P1 Na1	1.49074	1.51758	0.974854	0.01446	0.0739	8.1065	8.1181	7.9039	7.9514	8.0317	8.0858	7.8007	7.8773	7.9042	7.9565	7.5591	7.8887	5.68952	pos_57	pos	C42 H76 O8 N1 P1 Na1	776.52
PC(18:4/18:3)	metab_76	C44 H75 O8 N1 P1	1.35929	1.3914	0.978697	0.01449	0.0739	8.1028	8.112	7.9072	7.9367	8.0194	8.0822	7.7939	7.8734	7.8994	7.9723	7.6652	7.9319	5.67851	pos_77	pos	C44 H75 O8 N1 P1	776.522
PC(20:4e/12:4)	metab_755	C40 H67 O7 N1 P1	3.13986	3.06632	0.900211	2.228e-06	0.0001073	5.969	6.0757	6.2246	6.1724	6.2736	6.2049	5.5822	5.4035	5.4717	5.5109	5.5399	5.7233	4.5476	pos_757	pos	C40 H67 O7 N1 P1	704.465
PC(20:4e/14:4)	metab_372	C42 H71 O7 N1 P1	2.99985	2.9514	0.9036	0.001616	0.01315	6.5565	6.8222	6.887	6.9357	6.9946	7.1298	5.6515	6.1616	6.2026	6.4956	6.2459	6.5846	5.50063	pos_374	pos	C42 H71 O7 N1 P1	732.496
PC(22:1/22:5)	metab_2096	C52 H92 O8 N1 P1 Cl1	1.75762	1.75876	0.953961	0.001488	0.007194	6.3241	6.3407	6.2579	6.185	6.3342	6.3523	5.9833	6.0856	6.205	6.105	5.8477	5.826	5.73898	neg_743	neg	C52 H92 O8 N1 P1 Cl1	924.625
PC(22:1/22:6)	metab_806	C52 H91 O8 N1 P1	1.13219	1.12616	1.01372	0.00624	0.03853	7.7027	7.8026	7.8068	7.7273	7.6187	7.6935	7.8633	7.8406	7.8164	7.8234	7.8481	7.7965	8.37168	pos_808	pos	C52 H91 O8 N1 P1	888.648
PC(4:0/12:0)	metab_507	C24 H49 O8 N1 P1	1.92575	1.84677	0.961876	0.0002037	0.002404	6.246	6.3029	6.4165	6.4197	6.4791	6.3792	6.186	6.2124	6.0794	6.1068	6.1448	6.059	1.49093	pos_509	pos	C24 H49 O8 N1 P1	510.319
PC(4:0/14:2)	metab_198	C26 H49 O8 N1 P1	3.10331	3.02782	0.902462	1.985e-05	0.0003855	6.1533	6.1955	6.4275	6.3915	6.4388	6.4083	5.6626	5.5807	5.708	5.6642	6.0245	5.6709	1.01631	pos_200	pos	C26 H49 O8 N1 P1	534.319
PC(4:0/18:2)	metab_200	C30 H56 O8 N1 P1 Na1	3.68955	3.59004	0.859182	4.148e-05	0.0006572	5.9031	6.0347	6.3371	6.3652	6.3564	6.4122	5.0445	5.3324	5.1426	5.4854	5.6437	5.4912	2.28747	pos_202	pos	C30 H56 O8 N1 P1 Na1	612.364
PC(4:0/18:3)	metab_317	C30 H55 O8 N1 P1	2.94208	2.87218	0.927868	2.872e-05	0.0005161	7.4906	7.5516	7.7354	7.7452	7.9134	7.897	7.0996	7.0708	7.2202	7.1351	7.2635	7.2019	1.10924	pos_319	pos	C30 H55 O8 N1 P1	588.366
PC(4:0/20:5)	metab_201	C32 H55 O8 N1 P1	3.63419	3.54065	0.861748	6.396e-05	0.0008775	5.9031	6.0347	6.3371	6.3652	6.3564	6.4122	5.0445	5.3324	5.1426	5.5833	5.6437	5.4912	2.26434	pos_203	pos	C32 H55 O8 N1 P1	612.366
PC(6:0/11:1)	metab_324	C25 H49 O8 N1 P1	2.87619	2.80616	0.922445	8.133e-07	8.902e-05	6.4653	6.4566	6.669	6.5526	6.6141	6.6954	6.0367	6.0517	6.0389	6.1687	6.0884	6.0094	2.65377	pos_326	pos	C25 H49 O8 N1 P1	522.319
PC(6:0/11:2)	metab_99	C25 H47 O8 N1 P1	2.72502	2.64324	0.934508	4.882e-06	0.0001695	6.8977	6.9627	7.0495	7.0931	7.1201	7.1099	6.5099	6.6259	6.7335	6.5801	6.5252	6.4921	1.41996	pos_100	pos	C25 H47 O8 N1 P1	520.303
PC(6:0/14:3)	metab_641	C28 H51 O8 N1 P1	3.29322	3.22189	0.90306	1.872e-06	0.0001055	6.8159	6.8956	6.9191	6.9387	7.2191	7.1736	6.3128	6.2722	6.347	6.2768	6.3874	6.3007	0.868123	pos_643	pos	C28 H51 O8 N1 P1	560.335
PC(6:0/18:2)	metab_266	C32 H61 O8 N1 P1	2.53218	2.48256	0.933503	3.855e-05	0.000634	6.1864	6.1778	6.2961	6.309	6.431	6.4045	5.7154	5.8251	5.9097	5.8887	6.0087	5.947	2.80269	pos_268	pos	C32 H61 O8 N1 P1	618.413
PC(8:0/11:2)	metab_69	C27 H51 O8 N1 P1	2.8113	2.74745	0.9343	2.364e-06	0.0001095	7.3938	7.4051	7.4867	7.5142	7.6316	7.6817	6.9708	6.9822	7.0024	7.0475	7.0632	7.0853	1.28338	pos_70	pos	C27 H51 O8 N1 P1	548.335
PC(8:0/18:2)	metab_27	C34 H65 O8 N1 P1	2.03409	1.98861	0.951621	0.001309	0.01126	6.0383	5.9062	6.2138	6.1574	6.2136	6.3021	5.7826	5.7809	5.8498	5.7626	5.9418	5.9371	3.72906	pos_28	pos	C34 H65 O8 N1 P1	646.444
PC(8:0e/11:3)	metab_100	C27 H51 O7 N1 P1	3.37057	3.29889	0.906344	5.262e-05	0.0007543	7.7709	7.6281	8.1178	8.0046	8.1479	7.9972	6.9852	7.0305	7.1237	7.277	7.4133	7.3693	2.28582	pos_101	pos	C27 H51 O7 N1 P1	532.34
PC(8:0e/11:4)	metab_746	C27 H49 O7 N1 P1	2.1162	2.08076	0.956102	0.0005422	0.005225	7.1202	7.1368	7.2469	7.3238	7.3392	7.2969	7.0176	6.7108	6.9501	7.0217	7.0057	6.8515	1.86399	pos_748	pos	C27 H49 O7 N1 P1	530.324
PC(8:0e/13:0)	metab_257	C29 H61 O7 N1 P1	2.09614	2.0142	0.958779	0.0001423	0.001713	6.8134	6.8453	6.9399	6.99	6.9296	6.9659	6.6799	6.6626	6.6881	6.5496	6.475	6.7168	4.292	pos_259	pos	C29 H61 O7 N1 P1	566.418
PC(8:0e/22:6)	metab_45	C38 H66 O7 N1 P1 Na1	3.32793	3.19904	0.874933	4.485e-05	0.0006835	5.4222	5.4118	5.6257	5.6725	5.6954	5.7046	5.0079	5.1252	5.0009	4.5249	4.8589	4.8193	3.86011	pos_46	pos	C38 H66 O7 N1 P1 Na1	702.447
PC(8:1e/11:4)	metab_156	C27 H47 O7 N1 P1	2.56028	2.50223	0.952025	5.406e-07	8.16e-05	8.3217	8.3658	8.4053	8.4404	8.4947	8.4998	7.9615	7.9651	8.0138	8.0084	8.0932	8.0612	1.47162	pos_157	pos	C27 H47 O7 N1 P1	528.308
PC(8:1e/13:0)	metab_816	C29 H59 O7 N1 P1	2.4947	2.43333	0.940243	2.371e-05	0.0004392	6.5598	6.5084	6.7366	6.7139	6.7651	6.7793	6.2147	6.2168	6.2288	6.3175	6.3717	6.3207	3.22606	pos_818	pos	C29 H59 O7 N1 P1	564.402
PC(8:1e/15:0)	metab_1035	C31 H63 O7 N1 P1	1.98107	1.92653	0.958811	0.0002724	0.003009	6.4603	6.3836	6.3215	6.5408	6.5112	6.5315	6.0999	6.227	6.2165	6.0939	6.2977	6.2167	4.16683	pos_1037	pos	C31 H63 O7 N1 P1	592.434
PC(8:1e/17:0)	metab_204	C33 H67 O7 N1 P1	2.23584	2.16196	0.942576	0.00358	0.02408	6.3761	6.639	6.4346	6.7496	6.6131	6.7867	6.3048	6.1613	6.3811	6.2081	5.8988	6.3743	5.15201	pos_206	pos	C33 H67 O7 N1 P1	620.465
PC(8:1e/18:4)	metab_294	C34 H61 O7 N1 P1	2.57602	2.52437	0.935637	4.552e-05	0.0006851	6.6338	6.5767	6.7542	6.7479	6.8711	6.8747	6.1886	6.2321	6.287	6.3033	6.4451	6.3987	2.75872	pos_296	pos	C34 H61 O7 N1 P1	626.418
PC(8:1e/20:4)	metab_16	C36 H65 O7 N1 P1	2.37641	2.32212	0.945887	7.092e-05	0.0009267	6.7238	6.713	6.8813	6.8755	7.0011	6.9433	6.4588	6.4082	6.4153	6.4686	6.559	6.6017	3.64294	pos_17	pos	C36 H65 O7 N1 P1	654.449
PC(8:1e/20:5)	metab_158	C36 H63 O7 N1 P1	2.33921	2.27881	0.943662	3.43e-05	0.0005985	6.1051	6.1229	6.3353	6.293	6.3035	6.326	5.8202	5.8209	5.8983	5.9216	5.954	5.9599	3.01131	pos_159	pos	C36 H63 O7 N1 P1	652.434
PC(8:1e/6:0)	metab_146	C22 H45 O7 N1 P1	2.7186	2.66112	0.936521	3.976e-06	0.0001451	7.2846	7.1993	7.372	7.3494	7.4186	7.42	6.7382	6.8367	6.9192	6.9428	6.991	6.8204	1.65306	pos_147	pos	C22 H45 O7 N1 P1	466.293
PC(9:0/11:2)	metab_335	C28 H53 O8 N1 P1	2.77937	2.71442	0.940253	1.167e-05	0.0002554	8.0383	8.0822	8.2179	8.2445	8.3592	8.3655	7.6606	7.649	7.7264	7.7415	7.7972	7.789	1.41925	pos_337	pos	C28 H53 O8 N1 P1	562.35
PE(12:1e/10:4)	metab_140	C27 H46 O7 N1 P1 Na1	2.42606	2.36854	0.950833	1.974e-06	0.0001055	7.3476	7.3711	7.4347	7.4755	7.5323	7.5044	7.0317	7.0259	7.0657	7.0531	7.1546	7.1376	1.48121	pos_141	pos	C27 H46 O7 N1 P1 Na1	550.29
PE(16:0p/18:1)	metab_549	C39 H77 O7 N1 P1	1.15783	1.16052	1.01206	0.0009583	0.008422	8.343	8.3867	8.3977	8.4474	8.3831	8.3055	8.4703	8.4874	8.4442	8.4661	8.5067	8.4918	7.94933	pos_551	pos	C39 H77 O7 N1 P1	702.543
PE(16:0p/22:6)	metab_234	C43 H75 O7 N1 P1	1.08533	1.05622	1.00805	2.171e-05	0.0004149	9.323	9.3442	9.318	9.3186	9.2964	9.306	9.3828	9.3883	9.3831	9.4095	9.4214	9.3724	6.85752	pos_236	pos	C43 H75 O7 N1 P1	748.528
PE(16:1/18:1)	metab_2058	C39 H73 O8 N1 P1	1.41234	1.44309	1.02455	0.0003515	0.002172	6.993	6.9902	7.0132	6.9952	7.0254	7.0163	7.1141	7.0922	7.1638	7.1556	7.2945	7.2501	6.56477	neg_705	neg	C39 H73 O8 N1 P1	714.508
PE(16:1e/18:1)	metab_1896	C39 H75 O7 N1 P1	1.12816	1.11821	1.01439	0.0004744	0.002713	8.0018	7.9963	8.0825	7.9963	7.9443	7.9392	8.0813	8.0904	8.1234	8.1275	8.1229	8.1031	7.9369	neg_543	neg	C39 H75 O7 N1 P1	700.529
PE(18:0/20:1)	metab_2137	C43 H83 O8 N1 P1	1.13005	1.08629	1.02012	0.03543	0.08995	7.5983	7.5852	7.5914	7.22	7.5241	7.5151	7.6186	7.6175	7.5998	7.6958	7.705	7.7083	9.33645	neg_784	neg	C43 H83 O8 N1 P1	772.586
PE(18:0p/17:1)	metab_769	C40 H79 O7 N1 P1	1.18721	1.24167	1.01784	0.01436	0.0739	7.1206	7.3055	7.3772	7.3647	7.3091	7.2309	7.3801	7.371	7.4006	7.3825	7.4804	7.4725	8.56533	pos_771	pos	C40 H79 O7 N1 P1	716.559
PE(18:1p/17:0)	metab_337	C40 H79 O7 N1 P1	1.45778	1.44024	1.01959	0.0003293	0.003509	7.5915	7.6465	7.6653	7.6145	7.5512	7.5524	7.7542	7.7655	7.6913	7.7016	7.821	7.7857	8.26566	pos_339	pos	C40 H79 O7 N1 P1	716.559
PE(20:3/20:3)	metab_732	C45 H78 O8 N1 P1 Na1	1.03251	0.985547	1.00994	0.01037	0.05756	8.6489	8.6909	8.6679	8.6724	8.6512	8.5701	8.7239	8.6579	8.7341	8.8154	8.7588	8.7238	5.89557	pos_734	pos	C45 H78 O8 N1 P1 Na1	814.536
PE(20:4/20:4)	metab_1972	C45 H73 O8 N1 P1	1.06547	1.03715	1.011	4.645e-06	0.0001104	8.1141	8.0917	8.0713	8.0918	8.0806	8.0771	8.1822	8.1856	8.1792	8.2054	8.1621	8.1496	5.78256	neg_619	neg	C45 H73 O8 N1 P1	786.508
PE(22:3/22:6)	metab_691	C49 H80 O8 N1 P1 Na1	1.15211	1.14751	1.01315	0.001771	0.01431	7.8002	7.7084	7.7499	7.7825	7.7228	7.7643	7.9125	7.8967	7.8907	7.8102	7.8218	7.8095	5.97616	pos_693	pos	C49 H80 O8 N1 P1 Na1	864.551
PE(32:1/22:6)	metab_1885	C59 H103 O8 N1 P1	2.2764	2.24573	1.0711	6.882e-06	0.0001158	5.8472	5.8347	5.9053	5.9133	5.9037	5.7834	6.3207	6.3891	6.129	6.1884	6.2681	6.3994	10.2599	neg_532	neg	C59 H103 O8 N1 P1	984.743
PE(8:0e/10:0)	metab_144	C23 H49 O7 N1 P1	2.45357	2.39802	0.959233	6.777e-07	8.16e-05	9.0487	9.0421	9.1317	9.1516	9.1866	9.1869	8.6822	8.6961	8.7845	8.758	8.8015	8.795	2.665	pos_145	pos	C23 H49 O7 N1 P1	482.324
PE(8:0e/8:0)	metab_639	C21 H45 O7 N1 P1	2.58832	2.53484	0.952748	1.1e-06	0.0001003	8.7507	8.7611	8.8428	8.8531	8.8639	8.8795	8.3266	8.3213	8.4067	8.4249	8.5433	8.4248	1.8	pos_641	pos	C21 H45 O7 N1 P1	454.293
PEt(12:0e/22:6)	metab_1550	C39 H66 O7 N0 P1	2.05548	1.97694	0.954142	3.026e-05	0.0003002	7.2545	7.1527	7.4208	7.4589	7.3446	7.3276	7.0033	6.9991	7.0301	6.9729	6.9535	6.9882	2.31387	neg_197	neg	C39 H66 O7 N0 P1	677.455
PEt(18:0/19:0)	metab_573	C42 H84 O8 N0 P1	1.81186	1.74181	0.965146	0.001927	0.01526	6.5006	6.5436	6.8102	6.7892	6.7115	6.7533	6.4329	6.4295	6.4465	6.4352	6.53	6.4399	3.61284	pos_575	pos	C42 H84 O8 N0 P1	747.59
PG(18:1/20:5)	metab_2119	C44 H74 O10 N0 P1	1.02514	1.00577	1.01674	0.01309	0.04346	6.6732	6.7081	6.7188	6.7252	6.5861	6.72	6.6783	6.8397	6.8531	6.8833	6.7689	6.7824	5.48813	neg_766	neg	C44 H74 O10 N0 P1	793.503
phSM(t18:1/16:0)	metab_1434	C39 H79 O8 N2 P1 Cl1	1.33185	1.32258	0.97849	0.002642	0.01172	7.5562	7.5492	7.7303	7.7072	7.7463	7.7387	7.4826	7.4948	7.4981	7.5104	7.4662	7.5858	4.51622	neg_81	neg	C39 H79 O8 N2 P1 Cl1	769.527
phSM(t18:1/16:1)	metab_1843	C39 H77 O8 N2 P1 Cl1	1.40655	1.38024	0.971507	0.002774	0.01223	6.4933	6.4701	6.5443	6.5797	6.7046	6.5881	6.3087	6.3916	6.4039	6.2488	6.4414	6.4606	3.84892	neg_490	neg	C39 H77 O8 N2 P1 Cl1	767.511
phSM(t18:1/17:0)	metab_2054	C40 H81 O8 N2 P1 Cl1	1.96722	1.91914	0.950439	0.0006771	0.003647	6.8697	6.8347	6.8421	7.0274	7.0393	7.0325	6.6893	6.7049	6.4521	6.498	6.4652	6.7734	4.769	neg_701	neg	C40 H81 O8 N2 P1 Cl1	783.542
phSM(t18:1/17:1)	metab_1401	C40 H79 O8 N2 P1 Cl1	2.26789	2.20404	0.933605	7.877e-05	0.000606	6.2177	6.1771	6.4209	6.4358	6.4646	6.5093	5.9589	5.9035	5.8374	6.0927	5.9482	5.9494	4.2061	neg_47	neg	C40 H79 O8 N2 P1 Cl1	781.527
phSM(t18:1/18:0)	metab_1400	C41 H83 O8 N2 P1 Cl1	1.09771	1.12061	0.98316	0.006528	0.0244	7.0392	7.0321	7.174	7.1433	7.1948	7.1696	6.9914	6.9354	7.0034	7.0422	6.9939	7.0709	5.24208	neg_46	neg	C41 H83 O8 N2 P1 Cl1	797.558
phSM(t18:1/18:1)	metab_1689	C41 H81 O8 N2 P1 Cl1	1.55096	1.50421	0.97465	3.722e-05	0.0003331	7.5787	7.5609	7.6766	7.6917	7.7091	7.7022	7.4515	7.4681	7.4426	7.4407	7.4741	7.4793	4.54486	neg_336	neg	C41 H81 O8 N2 P1 Cl1	795.542
phSM(t18:1/18:2)	metab_1378	C41 H79 O8 N2 P1 Cl1	1.82173	1.76758	0.961475	1.395e-06	6.709e-05	6.6293	6.6154	6.7066	6.6918	6.6974	6.6825	6.4388	6.3157	6.4185	6.4273	6.4392	6.4419	3.99615	neg_24	neg	C41 H79 O8 N2 P1 Cl1	793.527
phSM(t18:1/18:3)	metab_1586	C41 H77 O8 N2 P1 Cl1	1.6881	1.63965	0.964965	2.825e-06	9.683e-05	6.3085	6.32	6.3884	6.4113	6.3656	6.3936	6.1297	6.1663	6.0771	6.1244	6.1683	6.1882	3.53282	neg_233	neg	C41 H77 O8 N2 P1 Cl1	791.511
phSM(t18:1/20:4)	metab_1835	C43 H79 O8 N2 P1 Cl1	2.27701	2.21449	0.941337	4.779e-06	0.0001104	6.8748	6.8696	7.0047	7.005	7.0354	7.0408	6.4465	6.5735	6.49	6.5761	6.65	6.6423	3.82104	neg_482	neg	C43 H79 O8 N2 P1 Cl1	817.527
phSM(t18:1/20:5)	metab_1854	C43 H77 O8 N2 P1 Cl1	2.36209	2.29292	0.943507	1.413e-07	5.327e-05	7.4476	7.4265	7.5707	7.5631	7.57	7.5586	7.0746	7.0582	7.0869	7.0846	7.1841	7.0998	3.3512	neg_501	neg	C43 H77 O8 N2 P1 Cl1	815.511
phSM(t18:1/22:5)	metab_1411	C45 H81 O8 N2 P1 Cl1	1.48424	1.43894	0.972537	0.0003436	0.002141	6.813	6.8147	6.9059	6.897	6.9349	6.9262	6.7075	6.7089	6.5834	6.7232	6.6516	6.783	3.93499	neg_57	neg	C45 H81 O8 N2 P1 Cl1	843.542
phSM(t18:1/22:6)	metab_1380	C45 H79 O8 N2 P1 Cl1	2.22134	2.15856	0.948128	5.225e-06	0.0001104	7.3818	7.3738	7.491	7.5661	7.5338	7.5358	7.0321	7.0398	7.02	7.1198	7.1766	7.1627	3.65428	neg_26	neg	C45 H79 O8 N2 P1 Cl1	841.527
phSM(t18:1/24:5)	metab_1540	C47 H85 O8 N2 P1 Cl1	1.89805	1.83107	0.944171	0.0009859	0.004989	5.5298	5.5203	5.7839	5.8118	5.7811	5.746	5.4885	5.3311	5.3587	5.2942	5.2745	5.5228	4.561	neg_187	neg	C47 H85 O8 N2 P1 Cl1	871.574
PI(20:5/20:5)	metab_1765	C49 H74 O13 N0 P1	1.00765	1.01313	0.986312	0.001065	0.005284	6.7	6.6166	6.6488	6.6925	6.5998	6.6275	6.5637	6.5572	6.5778	6.5212	6.59	6.5301	4.17631	neg_412	neg	C49 H74 O13 N0 P1	901.487
PS(20:5/22:5)	metab_260	C48 H75 O10 N1 P1	1.0159	1.02056	0.988158	0.006034	0.03745	7.3139	7.2774	7.2361	7.2282	7.193	7.3225	7.1649	7.1604	7.1511	7.1469	7.2245	7.2082	4.7904	pos_262	pos	C48 H75 O10 N1 P1	856.512
PS(20:5/24:2)	metab_1833	C50 H83 O10 N1 P1	1.46032	1.45445	0.973013	0.0004438	0.002656	6.7633	6.7082	6.7885	6.8201	6.7056	6.6774	6.6256	6.6092	6.489	6.6186	6.5551	6.476	3.4913	neg_480	neg	C50 H83 O10 N1 P1	888.576
PS(24:2/20:4)	metab_1727	C50 H85 O10 N1 P1	1.38352	1.35557	0.971345	0.002371	0.01069	6.0981	6.1448	6.2055	6.2145	6.1321	6.054	6.0642	5.9326	6.0121	6.0235	5.9409	5.8212	3.953	neg_374	neg	C50 H85 O10 N1 P1	890.592
PS(24:2/22:6)	metab_1932	C52 H85 O10 N1 P1	1.07236	1.09184	0.980989	0.01607	0.05073	6.2877	6.2944	6.4039	6.3972	6.2693	6.2184	6.2612	6.2917	6.1587	6.1761	6.1556	6.109	3.803	neg_579	neg	C52 H85 O10 N1 P1	914.592
SM(d18:1/22:0)	metab_1594	C46 H92 O8 N2 P1	1.03703	1.04112	0.989893	2.984e-05	0.0003002	8.7136	8.7058	8.6924	8.6994	8.7192	8.7117	8.6535	8.6549	8.597	8.5921	8.6018	8.6167	9.56666	neg_241	neg	C46 H92 O8 N2 P1	831.66
SPH(d18:0)	metab_43	C18 H40 O2 N1	2.73937	2.71822	0.931319	0.0001216	0.00151	7.5159	7.5387	7.4545	7.5401	7.5551	7.4746	6.8262	6.8616	7.1175	7.2444	7.1705	6.7596	1.46127	pos_44	pos	C18 H40 O2 N1	302.305
SPH(d18:1)	metab_188	C18 H38 O2 N1	1.25286	1.22438	0.986559	6.48e-05	0.0008775	7.5691	7.6029	7.6278	7.6076	7.5758	7.5535	7.493	7.4663	7.5243	7.4575	7.4716	7.5093	1.30701	pos_189	pos	C18 H38 O2 N1	300.29
SPH(d19:1)	metab_416	C19 H40 O2 N1	1.36951	1.32205	0.981219	0.0009387	0.008371	6.876	6.9596	6.9493	7.016	6.8572	6.8765	6.7861	6.7777	6.7899	6.7614	6.849	6.788	1.48702	pos_418	pos	C19 H40 O2 N1	314.305
SPH(d22:1)	metab_1203	C22 H46 O2 N1	1.54239	1.50086	0.972214	0.008211	0.0473	6.954	6.9601	7.0805	7.1031	6.8803	6.9123	6.7123	6.7008	6.6488	6.8617	6.8878	6.9139	2.34038	pos_1205	pos	C22 H46 O2 N1	356.352
SPH(t16:1)	metab_1217	C16 H34 O3 N1	3.07939	3.02743	1.08038	1.508e-06	0.0001055	7.4869	7.5273	7.4867	7.5003	7.2436	7.2424	8.0841	8.0678	7.945	7.9529	8.0078	8.0111	0.568825	pos_1219	pos	C16 H34 O3 N1	288.253
SPH(t18:1)	metab_1261	C18 H38 O3 N1	2.78628	2.74945	1.06927	1.319e-07	8.16e-05	6.9316	6.8521	6.823	6.9077	6.882	7.0115	7.4027	7.4095	7.3592	7.2858	7.4636	7.3562	0.613347	pos_1263	pos	C18 H38 O3 N1	316.285
SQDG(22:5/26:7)	metab_1717	C59 H89 O14 S1	3.54679	3.43972	0.825179	2.615e-06	9.391e-05	5.4334	5.2439	5.7126	5.7391	5.7434	5.7305	4.4716	4.5939	4.5576	4.5586	4.6742	4.8717	1.484	neg_364	neg	C59 H89 O14 S1	1053.6
StE(24:7)	metab_829	C53 H81 O2	1.65215	1.66849	1.02651	0.0003146	0.003382	7.1291	7.0898	7.1032	7.2506	7.2199	7.2093	7.3553	7.291	7.3468	7.3411	7.4561	7.3523	14.615	pos_831	pos	C53 H81 O2	749.623
TG(11:0/16:1/18:2)	metab_1006	C54 H102 O6 N2	1.07667	1.06997	1.01202	0.01677	0.08127	8.3875	8.3787	8.2785	8.3122	8.3514	8.2153	8.4764	8.4802	8.4008	8.4229	8.3295	8.4183	13.06	pos_1008	pos	C54 H102 O6 N2	874.773
TG(12:0e/6:0/18:3)	metab_632	C39 H71 O5	1.46271	1.46584	0.973273	0.01989	0.0932	7.6118	7.5981	7.4401	7.6817	7.5198	7.4995	7.143	7.2509	7.3681	7.5668	7.4949	7.3113	8.65105	pos_634	pos	C39 H71 O5	619.53
TG(12:0e/6:0/20:4)	metab_502	C41 H73 O5	1.22576	1.18803	0.986456	0.0002282	0.002642	7.4424	7.4594	7.4883	7.4878	7.4505	7.4126	7.2985	7.3858	7.3391	7.3626	7.3844	7.3684	8.67262	pos_504	pos	C41 H73 O5	645.545
TG(12:0e/6:0/22:5)	metab_815	C43 H78 O5 N1	1.09541	1.09107	0.98905	0.002658	0.01886	8.2282	8.261	8.2357	8.2468	8.1888	8.1543	8.1462	8.132	8.085	8.0824	8.1827	8.1447	9.2932	pos_817	pos	C43 H78 O5 N1	688.587
TG(12:1e/12:3/16:0)	metab_102	C43 H77 O5	2.11652	2.04716	0.954308	7.064e-05	0.0009267	6.2382	6.1653	6.362	6.3949	6.3909	6.3997	6.0582	6.0155	5.9977	5.9899	6.1124	6.0439	4.51131	pos_103	pos	C43 H77 O5	673.577
TG(14:0e/12:3/15:0)	metab_58	C44 H80 O5 K1	2.28707	2.20607	0.952242	2.451e-05	0.0004471	6.7559	6.7232	6.9394	6.9353	6.9331	6.9219	6.4905	6.5676	6.5486	6.4792	6.5733	6.5787	3.65679	pos_59	pos	C44 H80 O5 K1	727.564
TG(14:1e/8:0/16:0)	metab_178	C41 H78 O5 Na1	2.09141	2.02273	0.954718	0.0001231	0.001512	6.2184	6.1641	6.3351	6.3949	6.3841	6.3989	6.046	6.0057	5.9771	5.9904	6.0276	6.1345	4.515	pos_179	pos	C41 H78 O5 Na1	673.574
TG(15:0/18:3/20:5)	metab_1093	C56 H96 O6 N1	1.77394	1.69244	0.966953	0.001886	0.01504	6.6881	6.6588	6.8861	6.7778	6.6556	6.8224	6.3979	6.632	6.62	6.5101	6.4706	6.5195	12.159	pos_1095	pos	C56 H96 O6 N1	878.723
TG(16:0/16:1/20:5)	metab_859	C55 H98 O6 N1	1.08402	1.09937	0.988016	0.0185	0.08769	8.8782	8.9078	8.8049	8.9051	8.7983	8.7758	8.7255	8.7591	8.6343	8.813	8.6865	8.8151	12.6944	pos_861	pos	C55 H98 O6 N1	868.739
TG(16:1/18:2/18:3)	metab_1017	C55 H94 O6 Na1	1.38427	1.33428	1.02215	0.01621	0.07936	7.2864	7.3631	7.2286	7.1679	7.2768	7.0093	7.4399	7.3262	7.4467	7.3192	7.4178	7.3442	12.0886	pos_1019	pos	C55 H94 O6 Na1	873.694
TG(16:1e/10:3/18:3)	metab_491	C47 H79 O5	1.19683	1.1512	0.984252	0.01353	0.07083	7.4476	7.4601	7.4886	7.5514	7.5196	7.4879	7.5243	7.4075	7.2632	7.3568	7.3214	7.3762	11.1651	pos_493	pos	C47 H79 O5	723.592
TG(18:0/10:4/18:3)	metab_711	C49 H81 O6	1.86578	1.8062	0.961615	0.002276	0.01683	6.3184	6.3444	6.6433	6.6208	6.56	6.5914	6.2205	6.212	6.2669	6.2537	6.338	6.2854	3.61926	pos_713	pos	C49 H81 O6	765.603
TG(18:1/17:1/18:1)	metab_1014	C56 H102 O6 Na1	1.13678	1.08856	1.01215	0.00417	0.02736	7.9886	8.0487	7.9808	7.9923	7.9283	7.9529	8.0611	8.0065	8.1182	8.1407	8.047	8.0996	13.9153	pos_1016	pos	C56 H102 O6 Na1	893.757
TG(18:2e/18:0/18:0)	metab_718	C57 H112 O5 N1	1.02069	1.02376	0.990117	0.003862	0.02555	7.907	7.9225	7.8991	7.9218	7.8448	7.8553	7.8558	7.8613	7.7695	7.7819	7.7951	7.8191	14.9995	pos_720	pos	C57 H112 O5 N1	890.854
TG(20:0e/17:0/18:1)	metab_1121	C58 H116 O5 N1	1.03794	1.02399	0.989425	0.002528	0.01822	7.3707	7.4065	7.3954	7.4056	7.3467	7.3299	7.3311	7.3408	7.2552	7.261	7.2908	7.3072	15.5073	pos_1123	pos	C58 H116 O5 N1	906.885
TG(20:0e/17:1/18:1)	metab_1071	C58 H114 O5 N1	1.42028	1.37524	0.980237	0.002181	0.01683	7.3184	7.3863	7.3598	7.3488	7.2947	7.3161	7.1565	7.3009	7.214	7.0973	7.1236	7.2616	15.186	pos_1073	pos	C58 H114 O5 N1	904.869
TG(20:0e/18:1/18:1)	metab_578	C59 H112 O5 Na1	1.09848	1.06325	0.98791	0.006951	0.04123	7.7789	7.8089	7.7866	7.7984	7.7435	7.7353	7.618	7.7436	7.7115	7.5908	7.7217	7.6994	15.318	pos_580	pos	C59 H112 O5 Na1	923.84
TG(20:0e/18:1/20:4)	metab_579	C61 H111 O5	1.09848	1.06325	0.98791	0.006951	0.04123	7.7789	7.8089	7.7866	7.7984	7.7435	7.7353	7.618	7.7436	7.7115	7.5908	7.7217	7.6994	15.3125	pos_581	pos	C61 H111 O5	923.843
TG(20:0e/18:1/20:5)	metab_1040	C61 H112 O5 N1	1.50327	1.46332	0.976246	0.01046	0.05777	7.7326	7.7478	7.7374	7.7656	7.82	7.6755	7.6655	7.6469	7.6086	7.3651	7.6711	7.416	14.761	pos_1042	pos	C61 H112 O5 N1	938.854
TG(20:0e/18:1/22:5)	metab_1055	C63 H116 O5 N1	1.04126	1.07456	0.988121	0.01149	0.06301	7.5216	7.5513	7.519	7.522	7.4002	7.4397	7.4397	7.4655	7.3821	7.3859	7.3747	7.372	14.9892	pos_1057	pos	C63 H116 O5 N1	966.885
TG(20:1/12:3/12:3)	metab_216	C47 H80 O6 N1	2.47976	2.4072	0.946514	2.178e-06	0.0001073	7.001	6.958	7.1112	7.1666	7.1352	7.1439	6.682	6.681	6.6726	6.6874	6.7831	6.7375	3.3582	pos_218	pos	C47 H80 O6 N1	754.598
TG(20:3e/18:0/18:1)	metab_555	C59 H109 O5	1.21751	1.20097	0.986195	0.001348	0.0114	7.7618	7.788	7.7521	7.7676	7.7051	7.733	7.5957	7.7038	7.6012	7.6814	7.6884	7.5926	15.3678	pos_557	pos	C59 H109 O5	897.827
TG(23:1/12:3/12:3)	metab_539	C50 H82 O6 Li1	2.34942	2.26032	0.937541	0.0007122	0.006447	5.8739	5.9903	6.0689	6.1542	6.1177	6.2035	5.7588	5.6529	5.7256	5.4403	5.6562	5.8989	4.55664	pos_541	pos	C50 H82 O6 Li1	785.627
TG(6:0/18:1/20:5)	metab_505	C47 H82 O6 N1	2.64029	2.59085	0.932237	3.832e-06	0.0001451	6.4186	6.3793	6.5718	6.4837	6.591	6.6053	6.0127	5.9574	6.0863	6.1562	6.1111	6.0774	3.81783	pos_507	pos	C47 H82 O6 N1	756.614
TG(6:0/18:2/22:5)	metab_932	C49 H84 O6 N1	1.80058	1.72186	0.9636	0.002769	0.0195	6.3011	6.3452	6.5758	6.4554	6.5263	6.5313	6.186	6.3112	6.1461	6.152	6.163	6.3692	3.93335	pos_934	pos	C49 H84 O6 N1	782.629
WE(3:0/20:2)	metab_1126	H46 C23 O2 N1	1.51449	1.48998	1.02338	0.0002884	0.003156	6.8577	6.8599	6.7765	6.8466	6.6963	6.7639	6.9725	6.9855	6.9206	6.9342	6.9907	6.9518	1.69605	pos_1128	pos	H46 C23 O2 N1	368.352
ZyE(24:5)	metab_663	C51 H84 O2 N1	1.09084	1.13969	1.01443	0.007319	0.04299	7.1591	7.2743	7.3398	7.3559	7.2698	7.2705	7.4016	7.3609	7.349	7.3551	7.4051	7.4253	14.2263	pos_665	pos	C51 H84 O2 N1	742.65
